# Supplementary material for: Identify the potential target of efferocytosis in knee osteoarthritis synovial tissue: a bioinformatics and machine learning-based study
Source: Front Immunol. 2025 Feb 27;16:1550794. doi: 10.3389/fimmu.2025.1550794 (PMC11903261; doi:10.3389/fimmu.2025.1550794)
Supplement: Supplementary file 1 [file Table1.xlsx]

## Sheet: Sheet1
genename	F	R	length
UCP2	CAATGTTGCCCGAAATGC	CAAGGGAGGTCGTCTGTC	105
CEBPβ	CACGACTTCCTTTCCGACCT	CCGAGGCTCACGTAACCGTA	86
CX3CR1	TACCTCCTTCCCGGAATTGGAT	TCCCAAAGGCCACGATGTCA	89
actin	ACATCCGTAAAGACCTCTATGCC	TACTCCTGCTTGCTGATCCAC	223
