# Supplementary material for: Identify the potential target of efferocytosis in knee osteoarthritis synovial tissue: a bioinformatics and machine learning-based study
Source: Front Immunol. 2025 Feb 27;16:1550794. doi: 10.3389/fimmu.2025.1550794 (PMC11903261; doi:10.3389/fimmu.2025.1550794)
Supplement: Supplementary file 2 [file Table2.xlsx]

## Sheet: Sheet1
EFRGs
AXL
CRK
CALR
ADAM17
ITGAV
MFGE8
IL10
CASP1
CD47
ADAM9
ADAM10
SIRT1
ITGB3
SIRPA
ABCA1
PROS1
TGFB1
GAS6
TIMD4
XKR4
HAVCR1
TYRO3
MERTK
ITGB5
RAB17
PTPN6
SCARF1
CASP3
CERNA3
ANXA2
MTOR
PLG
MIRLET7D
ARHGEF33
MIR126
FGL2
MIR379
RMRP
GAS5
C1S
MBL3P
ANXA1
MIR1293
ID3
TNF
EDIL3
SIAH2
TLR9
IL33
LGR6
QPCTL
PLGRKT
MIR33A
ALOX12
MIR148B
MIR409
GABARAP
LINC01150
FPR3
MBL2
LINC01587
ALOX15B
CD300LF
MPO
GPR101
GPR37
NLRP3
TMEM256-PLSCR3
XRCC4
S1PR5
MIR34A
TRA-TGC7-1
TGFB3
GATA2
TGM2
MIR7-3HG
ABCG1
ELANE
FPR2
WDFY3
LINC02605
SFTPD
EGLN3
UBE2D3
TREM2
PLCG1
NCF1
CD5L
SOD2-OT1
SIRT6
IL1B
VTN
IGF2R
LINC01672
MSR1
APOE
ALDH2
C3
LGALS3
TNFSF13B
DYNLT1
BCL2
SMILR
CLU
ANG
NTN1
IFNB1
GAPDH
PWAR4
SCARB1
MIR190B
ACKR2
MIRLET7C
IRF3
LOC106694316
GPR18
MIAT
SNHG14
PWAR6
NRP2
PLAUR
MIR21
IL6R
PPARG
CD274
ST2
RHOA
MEG8
MIR125A
TRE-TTC3-1
RAB4B-EGLN2
SERPINA1
TLR3
IL6
ABCC11
KNG1
FN1
MIR216A
SMAD5-AS1
PWAR1
MIR33B
UCP2
PGR-AS1
PHACTR1
IL1RN
HMGB1
NFE2L2
NRF1
CD14
PPARD
NFAT3
XKR8
VPS33A
FAK
DOCK1
MEK2
LYPLA3
NR1C2
P38
PANX1
XKR6
TMEM16D
TMEM16C
TMEM16J
PLA2G6
RAC1
PETA
VPS39
COX2
SIRPB2
DUSP
CD363
CD366
ATP8A
PECAM1
UQCRFS1
VPS3
ANO9
SHP1
TIM4
ANO4
MAP2K2
SGK1
CD24
RAGE
ALOX5
ARG
MAPKAPK2
XKR9
PTGER2
BAI1
PEP5
CD156c
XKR7
NFATC4
RXRA
JAK2
SIRPG
NR1H2
RAB5A
CPT1B
CAMK2
PQLC2
NR1H3
MAPK1
NFAT1
NFATC1
LRP1
MER
P2RY6
PTPN11
GDD1
PTGS2
VPS11
ANO5
BCAR1
AGER
LIPA
P2RY2
MAP2K1
P2RY12
DNMT3A
VPS16
S1PR1
CD365
TMEM30
SHP2
HARE
CREB1
ARNT
UFO
STAB1
CPT1C
ANO3
PTK2
CED12
C1QA
CPT1A
MEGF11
TGFBRAP1
NR1C3
NFATC3
NFAT2
CASP7
ATP2A
CD36
MKP
CX3CR1
SIR2L1
DRS2
CX3CL1
ANO7
VPS18
RAB14
SLC66A1
CEBPB
THBS1
STAB2
RAB5B
VAM6
RSE
MAPK3
RAB7B
HAVCR2
ELMO1
NFAT4
C1QG
ERK
NTT
EPO
CD91
NGEP
ALOX15
ANO6
HIF1A
SLC16A1
VPS41
CAS
C1QB
GULP1
CED6
ATP11
IPLA2
SIGLEC10
CDC50
CH25H
PEP3
SLC2A1
NFATC2
GLUT1
RAB5C
PTGER4
VPS8
EPOR
SPHK
PBX1
BSG
TMEM16F
ADGRB1
ODC1
GPR132
RAB7A
EDG1
MEGF10
MEK1
