# Supplementary material for: Identify the potential target of efferocytosis in knee osteoarthritis synovial tissue: a bioinformatics and machine learning-based study
Source: Front Immunol. 2025 Feb 27;16:1550794. doi: 10.3389/fimmu.2025.1550794 (PMC11903261; doi:10.3389/fimmu.2025.1550794)
Supplement: Supplementary file 3 [file Table3.xlsx]

## Sheet: green
ID	geneModuleMembership	geneTraitCor
HIBCH	0.721709	0.6404
SGPP1	0.587777	0.636407
FASTKD3	0.625359	0.613996
WDR78	0.594506	0.607819
BANK1	0.610334	0.60707
RAB4A	0.786901	0.597906
MRS2	0.740751	0.593379
RGS13	0.704911	0.570233
MYCBP	0.565227	0.567887
HLA-DQB2	0.52815	0.566873
IREB2	0.650838	0.566331
DCK	0.539131	0.551778
MRM2	0.696847	0.55051
DDX60	0.691971	0.547057
DHRS7	0.596703	0.538935
FDX1	0.696854	0.538455
MAEA	0.597003	0.536819
GATM	0.682325	0.533554
S100G	0.484493	0.531245
ADK	0.759977	0.528836
TGDS	0.729636	0.52406
SNX10	0.615117	0.523709
BNIP1	0.505566	0.522086
SSX2B	0.60284	0.521531
MED7	0.703962	0.521476
CD164	0.576338	0.515599
THAP10	0.838592	0.514593
KCNK15	0.568467	0.511229
GTF2H5	0.701466	0.510641
UNC50	0.815073	0.508253
SRPK3	0.423539	0.508067
ZNF200	0.553743	0.499978
C8ORF33	0.554925	0.498738
GOSR2	0.580975	0.497297
ARMT1	0.692606	0.496814
CAAP1	0.719017	0.487889
SPEF1	0.519873	0.485031
BET1	0.761375	0.483409
C3ORF14	0.638694	0.48153
CINP	0.641546	0.479641
ATP8B4	0.521213	0.478902
DNAJC15	0.616106	0.476395
PLA2G12A	0.773467	0.472122
MRPL13	0.681363	0.466899
BEX4	0.507401	0.464062
NIPSNAP3B	0.638158	0.462095
HSD17B8	0.641375	0.46071
WSB2	0.433091	0.458287
SGMS1	0.773037	0.457133
TMX1	0.714725	0.450406
SKP2	0.645866	0.44949
HSDL2	0.725793	0.448909
GREM1	0.511634	0.447407
DBR1	0.591727	0.446094
TRDV3	0.549993	0.445745
SRBD1	0.501019	0.441393
BCAP29	0.675451	0.441208
TMEM14B	0.787704	0.439409
AP4E1	0.50046	0.438513
MBD5	0.560181	0.43844
NDUFB5	0.666747	0.437579
FGF9	0.538037	0.433634
PEX12	0.498376	0.432813
RIMS2	0.559379	0.431829
CRHR1	0.46729	0.431286
EXOC5	0.441046	0.430797
TNIP3	0.504727	0.429894
PTPN7	0.44669	0.427899
PLAA	0.570053	0.427045
GPC4	0.484263	0.425574
CEP76	0.567153	0.424863
MFF	0.795401	0.42379
SDHAF3	0.748091	0.42038
UCHL5	0.741996	0.415726
NDN	0.604378	0.414421
DPH5	0.742695	0.41277
KLHL4	0.50826	0.410376
SEC22A	0.571116	0.408318
FARS2	0.560509	0.40583
CCDC198	0.409655	0.405765
PPCS	0.542895	0.405492
ZNF547	0.560269	0.405347
COMMD8	0.768845	0.405173
TRAT1	0.435438	0.404971
USP18	0.597109	0.404262
PPP1R8	0.426978	0.403643
IL23A	0.793147	0.399126
SKAP1	0.512743	0.39898
C10ORF88	0.613924	0.398374
MAOB	0.456735	0.397774
TCFL5	0.626453	0.396423
RASL11B	0.523525	0.396282
MAGEH1	0.527045	0.395468
TBX10	0.668301	0.394593
SPAG16	0.756567	0.393235
SLC35B1	0.334112	0.392023
ACSM3	0.67249	0.391754
ANXA2P3	0.341714	0.391714
PRPF18	0.556749	0.391328
PLA2G4A	0.44776	0.388627
NUP42	0.571002	0.387314
DCUN1D4	0.580577	0.385527
EN1	0.420143	0.383856
KCTD5	0.45693	0.381981
CCDC91	0.767371	0.38146
FAM204A	0.591188	0.380866
DR1	0.582094	0.379315
KCNH6	0.362911	0.378759
THAP12	0.73612	0.377281
C8B	0.553407	0.376959
LSM1	0.593434	0.375532
AMFR	0.384205	0.375494
ORC4	0.751367	0.375337
MAD2L1	0.418509	0.374042
TMEM254	0.472145	0.373595
DNAJC12	0.560476	0.372936
MAGEB1	0.567262	0.37162
NUS1P3	0.395364	0.371447
ICE2	0.715776	0.370587
ANGEL2	0.81527	0.37014
KCNMB4	0.594064	0.370013
LRIF1	0.790343	0.369327
DAZ2	0.439012	0.366587
MBNL3	0.474913	0.366556
TXNDC9	0.745956	0.364836
EFCAB11	0.377288	0.362648
ZNF214	0.420882	0.362168
TNK1	0.447632	0.362118
THSD4	0.583454	0.360052
MRPS28	0.732527	0.359446
DUSP14	0.54793	0.35817
GPR19	0.457894	0.356871
CSTA	0.452367	0.356841
NDUFA2	0.687908	0.356288
ZNF43	0.408105	0.355488
ZNF770	0.524539	0.35519
CHODL	0.535887	0.354868
CETN3	0.866602	0.353525
PIGP	0.5711	0.35308
CEACAM21	0.617005	0.352906
RIDA	0.604562	0.351632
JHY	0.417668	0.350541
TSSK2	0.373114	0.349706
PIBF1	0.737743	0.349542
ZNF140	0.650799	0.347821
DMXL1	0.575125	0.347771
GMCL1	0.454781	0.346252
GDF9	0.579051	0.346063
GRB7	0.473207	0.343508
CPLX2	0.443147	0.343289
C1ORF50	0.641944	0.34108
NEK4	0.80901	0.340644
MYMX	0.489691	0.340639
ZNF711	0.45204	0.339855
BTNL3	0.509316	0.338953
PADI2	0.414535	0.338706
TUBB2B	0.514015	0.33795
CDKN2C	0.624785	0.337791
FAM8A1	0.375713	0.336172
CACNA2D1	0.446303	0.33594
CPS1	0.383345	0.333663
TIMM10	0.52841	0.333632
SLC5A2	0.447015	0.332653
CCDC88C	0.495479	0.331621
NRBF2	0.702683	0.330559
PLEKHG6	0.545355	0.329607
CNIH1	0.711434	0.328113
RECK	0.464638	0.328045
CALB2	0.566113	0.326212
SMARCA1	0.508789	0.32614
PGBD5	0.539343	0.325219
SIRPG	0.571649	0.324531
KCND2	0.373735	0.323025
TUBA1A	0.395167	0.322873
HTR1E	0.519792	0.32227
MAPKAPK5-AS1	0.449711	0.322127
GABBR2	0.39095	0.321061
CHAD	0.460363	0.319952
KBTBD4	0.675658	0.318949
GOLT1B	0.581724	0.318902
HS2ST1	0.379197	0.318548
KIR3DL2	0.462104	0.31841
SOHLH2	0.526734	0.317825
MAGT1	0.578775	0.317063
GLUD2	0.412458	0.315717
PLPPR3	0.644043	0.315653
GABRA5	0.39598	0.315137
IL2RA	0.398098	0.314187
GRHL2	0.573151	0.313546
ECI1	0.720018	0.31302
PLEKHF2	0.811877	0.312097
XRCC3	0.396896	0.311549
SLC16A4	0.479608	0.309562
F8	0.538477	0.308742
KCNV2	0.442789	0.308569
MME	0.557692	0.305586
ITGA1	0.538318	0.304375
ANKRD46	0.608947	0.303835
ECRP	0.422976	0.302461
SEC23B	0.560019	0.301719
CXCR6	0.44174	0.301631
NPM3	0.444565	0.301273
RCN2	0.703303	0.300576
INTS8	0.454933	0.299592
GZMB	0.535218	0.299282
COMMD10	0.540327	0.297927
SYCP1	0.479188	0.297705
RAB26	0.405922	0.296958
VIPR1	0.436323	0.296455
DIPK1A	0.418225	0.295927
LETMD1	0.501069	0.295017
NSUN7	0.611606	0.293721
SUCLA2	0.812101	0.293131
LYRM2	0.407153	0.293022
RPE	0.396092	0.291773
CYP7A1	0.335453	0.291436
TTC33	0.638545	0.291424
PEX19	0.745336	0.290509
CSTF3	0.504738	0.290017
DNAH6	0.436909	0.289741
CYP2C19	0.504577	0.289278
TMEM177	0.438012	0.289258
PDCD2	0.724267	0.288935
IL1RL1	0.488602	0.287046
NGRN	0.639816	0.286593
ADAM22	0.420469	0.286134
CRISP3	0.373352	0.285505
ALDH1B1	0.623753	0.285353
SAR1B	0.780416	0.285337
TYR	0.510833	0.284368
APPL1	0.566534	0.283907
RPAP3	0.595824	0.283686
KNG1	0.545381	0.283158
RWDD3	0.55196	0.282859
RSAD2	0.557608	0.282079
PDE11A	0.393033	0.28183
MAP1LC3C	0.379147	0.281118
COL4A3	0.521462	0.280826
HESX1	0.43102	0.278135
CPOX	0.641123	0.27609
CENPQ	0.684706	0.27534
ANKRD55	0.462521	0.275102
NCAPD3	0.340616	0.274948
S100B	0.636218	0.274388
PEX16	0.600123	0.273217
TMEM33	0.700615	0.272576
SEPTIN10	0.671686	0.271888
BLZF1	0.596742	0.271056
CKS1B	0.474923	0.270966
IL20RA	0.533742	0.27094
TRIM8	0.455973	0.270615
EIF2AK2	0.459489	0.270614
KRTAP9-9	0.458189	0.270298
CCR3	0.385577	0.270257
EPB41L3	0.347	0.268931
GPALPP1	0.309024	0.266783
GPR87	0.514676	0.266371
TSEN34	0.477922	0.265815
HPGD	0.502357	0.265052
OR2S2	0.710248	0.264637
IMPAD1	0.39356	0.264254
ABHD3	0.664135	0.264234
ALOX12P2	0.410783	0.263411
LY96	0.467555	0.263349
KCNMB2	0.482256	0.262937
ECM2	0.448479	0.262284
CRB1	0.550645	0.262094
HIKESHI	0.803853	0.261487
REXO5	0.388801	0.26118
PRPH	0.707188	0.260443
IMP3	0.47535	0.26041
TSHR	0.571951	0.260272
POLE3	0.686169	0.259819
ACTR3B	0.421469	0.258814
KRT19	0.587664	0.257987
GREB1L	0.529871	0.257677
TM4SF4	0.452173	0.257518
CLIC2	0.592281	0.256179
LAP3	0.616207	0.256175
HIST1H4H	0.604503	0.255207
BLVRB	0.481057	0.254959
MANEA	0.526918	0.254792
DCT	0.5999	0.254759
RBP1	0.424289	0.254372
GALNT4	0.388214	0.254245
MSANTD3	0.465707	0.254242
ARPP21	0.447026	0.254217
RNF219	0.609747	0.254034
DIRAS3	0.513839	0.254018
MRPS15	0.797293	0.253885
DPY19L4	0.383173	0.252782
HIST1H2AC	0.507617	0.252446
TNMD	0.60396	0.252306
CHMP5	0.819427	0.251844
LOC100130331	0.588606	0.251821
MEOX2	0.417136	0.250962
POPDC3	0.537503	0.249848
DUS2	0.34456	0.249426
CXCL11	0.449588	0.249418
B3GALT5	0.672953	0.24883
FKBP3	0.776436	0.248732
RFC5	0.543319	0.248494
SLCO1B1	0.425762	0.248072
TM7SF2	0.576838	0.24744
MINPP1	0.617153	0.246792
TRAPPC13	0.659405	0.246122
KAT2B	0.525708	0.24606
MAGEL2	0.510551	0.245985
CRIPT	0.626149	0.245823
KLRF1	0.453982	0.244211
ILF2	0.670511	0.243928
DLAT	0.589964	0.243437
RAPGEFL1	0.497853	0.24311
COL19A1	0.415413	0.24256
GP9	0.377538	0.242293
PLLP	0.478452	0.242283
ANXA3	0.677867	0.242023
PPP2R5C	0.598593	0.241788
CBLIF	0.336688	0.241372
GINS3	0.553091	0.241248
HSPA1L	0.30332	0.240484
ZNF14	0.491857	0.240353
ZNF460	0.331608	0.239881
ZNF675	0.438843	0.239468
KRT38	0.524779	0.239184
INSL3	0.529418	0.237811
HUS1	0.38877	0.237753
SLC6A13	0.387923	0.237604
YIPF4	0.455152	0.237578
SOX30	0.431007	0.23691
HTR3A	0.564871	0.235239
TBL3	0.321472	0.234858
WDYHV1	0.400493	0.23484
EID1	0.637163	0.23453
MLF1	0.417975	0.233806
RHO	0.386117	0.233283
RPRD1A	0.827875	0.233283
TRAPPC11	0.623445	0.23325
ADI1	0.595337	0.230691
FAM136A	0.349814	0.230567
ANKRD49	0.557527	0.229031
PRSS21	0.401865	0.228818
FUT8	0.542552	0.228518
NBEA	0.470748	0.227816
CASP8AP2	0.363189	0.227602
CRNN	0.576752	0.227318
GYG2	0.553024	0.227147
CASP5	0.369805	0.226773
SMIM10L1	0.677132	0.226602
ZNF33B	0.596045	0.225714
ISL1	0.464606	0.225424
FGFBP1	0.422522	0.22515
RAB9A	0.685559	0.225082
RBP4	0.482768	0.224097
ZNF236	0.712794	0.223741
INSM1	0.479846	0.222384
POU3F3	0.364139	0.22228
ANO3	0.528158	0.222049
SNX16	0.522515	0.220635
CCR6	0.452402	0.220433
RINT1	0.676146	0.220005
ABCA11P	0.436466	0.219778
GUCY2D	0.391765	0.219141
PTER	0.563703	0.217948
TMEM35A	0.572818	0.217838
POU4F1	0.506409	0.217212
ZNF571	0.558208	0.213265
DNAAF2	0.602014	0.211378
GAS2	0.57938	0.210801
AGL	0.492775	0.210457
MYRIP	0.333351	0.210456
LY75	0.695223	0.209991
C1D	0.87221	0.209399
KLRD1	0.587844	0.208868
EAPP	0.609055	0.208776
NUS1	0.394861	0.208649
EXOC6B	0.405411	0.208051
PSMA3	0.506523	0.207798
BCKDHB	0.509908	0.206634
CLCN5	0.543571	0.20629
WLS	0.513193	0.205831
ISOC1	0.820096	0.20503
NUAK2	0.559904	0.204821
TUBB1	0.515229	0.204762
CNGA1	0.427961	0.204742
TMEM100	0.509532	0.203231
C1QBP	0.69757	0.202323
ABCD2	0.549698	0.197072
CYP2B6	0.623419	0.196748
COPS8	0.794785	0.196735
NIPSNAP2	0.748407	0.196696
KIR2DL4	0.618948	0.19627
CEP41	0.546563	0.195843
CTC-338M12.4	0.387937	0.195783
BLK	0.405551	0.195491
FANCL	0.448436	0.194858
HAO1	0.476416	0.194533
SMG7-AS1	0.431835	0.194385
RPL36AL	0.687787	0.194281
KANK1	0.501826	0.192869
SERPINB1	0.350054	0.191941
RAB28	0.500485	0.191309
TAF1A	0.628387	0.190582
IFI44L	0.501385	0.190274
SLC34A2	0.583601	0.189996
SMIM2	0.344608	0.189232
MGAM2	0.476432	0.189012
TICAM2	0.740643	0.188402
HAT1	0.536921	0.187216
EMC6	0.685371	0.186863
LOC100288570	0.53294	0.186162
ASB8	0.448469	0.18593
ZFP69B	0.314138	0.185496
REXO4	0.478909	0.185034
STAG3L4	0.421539	0.18478
MEIS2	0.681887	0.184186
HACD3	0.380219	0.183903
EEF1E1	0.552791	0.183558
RAB33B	0.508716	0.183015
E2F5	0.564592	0.182559
DUSP11	0.7513	0.182475
NR0B1	0.452962	0.182231
ACADM	0.735567	0.182187
SLC24A2	0.464594	0.18153
OR10H1	0.490231	0.181393
MPPED2	0.334299	0.180893
ITGB3BP	0.676543	0.180857
MYH15	0.408807	0.179996
ADAM18	0.527837	0.179357
ABCG5	0.445677	0.17884
TAF7L	0.37301	0.178572
ESRP1	0.408578	0.178177
GPR143	0.466612	0.177906
PPP1R3A	0.427281	0.177804
HACD2	0.597659	0.176264
OR7A5	0.487143	0.175975
C19ORF24	0.351301	0.175514
DIRAS2	0.5062	0.175181
CDC6	0.453655	0.174931
PLAAT3	0.512383	0.173962
PRSS8	0.477359	0.173292
FAH	0.399671	0.172924
DNAH17	0.440624	0.172262
DEFA5	0.339871	0.172204
ELP5	0.514021	0.171576
PKP3	0.493219	0.170685
PSMG1	0.718416	0.170553
ZNF180	0.31832	0.170045
CPLANE2	0.3853	0.169852
CLDND1	0.616341	0.169835
DYNC2LI1	0.475037	0.169359
ACTR6	0.833204	0.168734
DHRS11	0.408177	0.168392
BMPR1A	0.801567	0.167357
MC4R	0.576455	0.167005
ZFAND1	0.767	0.166022
PEX1	0.467703	0.165913
SH3GL3	0.552881	0.165768
WNT11	0.404268	0.165117
ZNF267	0.368764	0.1644
RAB7A	0.439831	0.164225
MYH8	0.483765	0.163933
RNF6	0.412975	0.163882
ZNF551	0.489999	0.163616
C14ORF93	0.331798	0.163151
ZNF239	0.618878	0.161873
TRGJ1	0.389296	0.161775
COCH	0.50401	0.160544
SLC30A6	0.451387	0.160392
MTERF3	0.711641	0.159872
BBIP1	0.675886	0.157875
LACTB2	0.755386	0.157839
CHCHD3	0.58694	0.157681
TNFSF10	0.464157	0.156862
THPO	0.338674	0.156826
SNAP91	0.365742	0.156816
SLC30A5	0.374554	0.156446
TSPAN12	0.686137	0.155194
NLE1	0.610647	0.152715
GHR	0.66393	0.152613
SLC35A3	0.613584	0.152279
LEFTY2	0.370384	0.151685
FAIM	0.580037	0.151433
OR6A2	0.624494	0.151106
OR12D3	0.481661	0.151067
NDUFAF4	0.479788	0.150828
SIX6	0.387941	0.150236
RS1	0.451556	0.15008
CISD1	0.404876	0.149978
HIST3H3	0.452651	0.148289
KCNE2	0.412938	0.147854
GHRHR	0.424198	0.147141
BBS10	0.719191	0.146972
ATG2B	0.490071	0.146569
MRPL42	0.361057	0.145986
RECQL	0.582081	0.145943
SYNDIG1	0.48401	0.145912
BNC1	0.378283	0.144589
PHYH	0.614768	0.144142
WNT2	0.436001	0.143487
TACR3	0.392491	0.143017
TIMM17A	0.445213	0.142155
FOLH1B	0.314199	0.141502
RPL10L	0.385584	0.141346
ISG20	0.61647	0.141059
TCEAL1	0.777685	0.140327
C12ORF43	0.547084	0.139046
RNASE4	0.545978	0.138897
NDST4	0.325659	0.138709
MAP3K7CL	0.492555	0.138449
BAG4	0.505815	0.138187
NR1I3	0.478114	0.136766
RBM48	0.630453	0.136469
GCA	0.605424	0.136345
SUMO1	0.752503	0.136241
KLHL35	0.485116	0.135818
ZNF623	0.330909	0.135219
PSAT1	0.397702	0.133852
GNGT1	0.389631	0.133327
DYNC1LI1	0.676521	0.132571
SMARCE1	0.53065	0.132563
PXMP2	0.598604	0.132501
STOML2	0.607658	0.131785
SRY	0.578499	0.131443
CCR9	0.485543	0.130873
ZNF79	0.433928	0.13036
SETMAR	0.625481	0.130318
IFIH1	0.358041	0.128166
CLEC1B	0.439258	0.127829
KLC2	0.383474	0.12681
NPAP1	0.574509	0.126337
TRDN	0.466746	0.126091
CABP5	0.505738	0.124255
ACOT2	0.756827	0.124244
CYB5B	0.609448	0.123859
MED28	0.624008	0.123854
FBXO24	0.293156	0.123822
TFB2M	0.555987	0.123488
CAMP	0.395886	0.123352
ATG3	0.427321	0.123051
RETSAT	0.466933	0.122764
CYSLTR2	0.417176	0.122438
TSFM	0.503626	0.120627
OSBPL9	0.449001	0.120585
TTTY9A	0.426218	0.120218
CKMT1B	0.433741	0.120128
UTP11	0.379741	0.11934
HSPA14	0.383752	0.119079
HAPLN1	0.326329	0.118489
PTS	0.517994	0.11673
HAUS3	0.382226	0.116472
PLA2G5	0.377118	0.115959
MYL3	0.395033	0.11525
PDCD10	0.694557	0.114369
TTPA	0.63231	0.113773
METTL5	0.574549	0.113532
YEATS4	0.313301	0.112857
GPN3	0.661822	0.112023
CCNG2	0.322489	0.111808
IMPACT	0.550852	0.111725
HSF2BP	0.525878	0.111443
LINC00472	0.469473	0.111248
GLYAT	0.605779	0.10939
POLR2D	0.433221	0.10778
CD38	0.405497	0.10761
TOGARAM1	0.291774	0.107307
SLPI	0.501461	0.107062
ST3GAL5	0.308485	0.106658
HEBP2	0.655642	0.106172
TASP1	0.639408	0.105598
GPR50	0.371265	0.101636
TMSB15B	0.415297	0.10117
MRPL19	0.658145	0.100742
MBIP	0.729874	0.100642
ZNF613	0.394971	0.100059
KCNMB3	0.32662	0.0997747
RNF5	0.351891	0.0992408
CYB5A	0.71229	0.0974574
MAGEA3	0.383209	0.0971825
TMBIM4	0.464562	0.0971534
FPR2	0.447042	0.0965978
FGF2	0.672084	0.0954154
HACD1	0.612563	0.0954034
TTR	0.380488	0.0944988
USP29	0.38042	0.0938416
TCEAL2	0.416279	0.0937443
CCNC	0.74398	0.0928105
OR10J1	0.693464	0.0914066
PDHX	0.679161	0.0902703
ANG	0.397277	0.0896675
ANAPC10	0.80467	0.0894838
CDC73	0.775832	0.0879216
AK5	0.566061	0.086471
XBP1	0.571589	0.0859602
ZFX	0.371586	0.0833965
C12ORF29	0.72795	0.0826687
HSF2	0.436918	0.0809441
SUCLG2	0.714137	0.0807157
HIST1H2BK	0.681877	0.0801948
ASCC1	0.396058	0.0801456
MMD	0.350144	0.0800282
MTM1	0.294857	0.0795672
AMIGO2	0.558793	0.0775073
SNRNP27	0.788979	0.0773871
SCGB1D1	0.438521	0.0771823
ZNF195	0.53252	0.0766169
RSBN1	0.296827	0.0765608
ADIPOQ	0.455389	0.0757354
LSM6	0.620104	0.0737458
PRPS2	0.764354	0.0721177
CDH12	0.444671	0.0704485
ESR2	0.591455	0.0702525
LPL	0.430768	0.0683006
MRPL44	0.654421	0.0681902
PLA2G3	0.491815	0.0672596
CYP24A1	0.432353	0.0660276
TMA16	0.636205	0.0652364
SCAI	0.310951	0.064747
HOOK2	0.370143	0.0646226
ZNF468	0.643627	0.061601
OLFM4	0.383224	0.0614316
PTH	0.34328	0.058982
MSMO1	0.616892	0.0575172
CUTC	0.550688	0.0572745
KCNE5	0.465292	0.0568666
PROCR	0.583977	0.0550957
TSPAN8	0.501374	0.0547731
MATN2	0.403679	0.0535295
RDH8	0.342804	0.0518018
MTFR1	0.662752	0.051007
ATP8A1	0.433438	0.0508136
NFYB	0.829362	0.0449908
KLHL5	0.442251	0.0447186
DNAJB9	0.61154	0.0443104
MS4A4A	0.423591	0.0435328
HIST1H2AE	0.49059	0.0425935
LDHAL6B	0.498603	0.0418382
CR1	0.428351	0.0417442
LEPR	0.584967	0.0411778
TIPIN	0.297545	0.0410462
SYBU	0.409268	0.039448
C1ORF109	0.55998	0.039403
BMP10	0.384576	0.039083
WWP1	0.584376	0.0376382
MRPS18C	0.598963	0.0375402
ULK4	0.448146	0.0355501
APOH	0.40643	0.0353344
FAXDC2	0.302502	0.0342145
CDKL5	0.440087	0.0338879
HIST1H2BD	0.537506	0.0311243
TANK	0.678014	0.0288092
FBXL4	0.311955	0.0270365
ATF1	0.694574	0.0269223
AZGP1	0.430318	0.0264832
KCNC3	0.478209	0.0237697
GPRIN2	0.286962	0.0233819
CD36	0.519994	0.0217915
SH3GL2	0.403225	0.0202564
CIDEC	0.491912	0.0180286
BBS7	0.48169	0.0175297
GID4	0.424162	0.0162832
CFAP74	0.38805	0.0127615
APOA5	0.405111	0.0125947
F3	0.683819	0.00641348
POLI	0.435341	0.00449624
TFAP2C	0.534755	0.00394243
CDK8	0.571775	0.00388609
PRR16	0.406233	0.00247372
THRB	0.585047	0.000607348
VNN2	0.421822	-0.00157972
WFDC6	0.470044	-0.00229209
PLA2R1	0.419747	-0.00768232
ABCA8	0.350121	-0.00816728
FAM184A	0.488419	-0.0115398
YAF2	0.41893	-0.0127315
H2BFS	0.453971	-0.0134021
PSG4	0.462285	-0.0137584
CHRDL1	0.485708	-0.0151346
CDKN1B	0.714027	-0.0160768
SOAT1	0.691598	-0.0166548
LRRC2	0.388819	-0.0195707
IAPP	0.373705	-0.0264156
SESN1	0.347985	-0.0283801
ARMCX1	0.649125	-0.0312145
PAGE4	0.359407	-0.0312753
HIST1H2BE	0.516918	-0.0324835
VNN1	0.374767	-0.0338298
ALDH6A1	0.361743	-0.0367956
KIN	0.673415	-0.0488335
ECHDC1	0.359546	-0.0489408
PRIM2	0.398942	-0.0506686
AKR1C4	0.471951	-0.0507807
SYN2	0.397535	-0.0509291
KCNAB1	0.46638	-0.0570018
PID1	0.499649	-0.0575655
GLRA2	0.459904	-0.0576676
HIST1H2BF	0.470162	-0.0583809
CDO1	0.339462	-0.0592361
FUT3	0.395348	-0.0597977
NECTIN3	0.400321	-0.0666612
ADH1C	0.54534	-0.0672705
CD3EAP	0.437451	-0.0720778
ANKRD40	0.446768	-0.0786329
DHRS12	0.337447	-0.0817124
PPARG	0.431218	-0.0849355
COX5A	0.420047	-0.0877236
CD207	0.373013	-0.0952531
P2RY14	0.50939	-0.0968316
AOX1	0.380069	-0.0972586
H2AFJ	0.345624	-0.104671
RBM34	0.466172	-0.110312
FIP1L1	0.316117	-0.131475
ZFY	0.352561	-0.14355
OSR2	0.3728	-0.144075
DIMT1	0.53502	-0.153612
GMNN	0.37523	-0.286073

## Sheet: blue
ID	geneModuleMembership	geneTraitCor
TLR7	0.867118	0.767508
LTA4H	0.790766	0.762855
KDELR3	0.748067	0.760094
CX3CR1	0.756824	0.759061
TM6SF1	0.82589	0.756832
SCRG1	0.747351	0.751516
RTN1	0.732141	0.744892
PTN	0.512323	0.739615
SGCD	0.610213	0.736209
PTHLH	0.548656	0.727528
ZNF423	0.629955	0.712464
SLC29A3	0.759507	0.704667
NAGK	0.75419	0.696138
AIF1	0.707557	0.693851
FAM172A	0.518005	0.683374
ZIC1	0.507741	0.682974
PTGS1	0.86159	0.681552
LST1	0.787485	0.680281
GLT8D2	0.726264	0.680276
CYP11A1	0.57774	0.679884
ATP6V0E2	0.804395	0.678818
BLNK	0.761381	0.678608
CTSO	0.650315	0.678366
VAV1	0.74535	0.673238
HGF	0.652161	0.672782
HLA-DMB	0.844474	0.672022
FLRT2	0.699958	0.671189
FAM192A	0.547214	0.667491
DENND1B	0.540123	0.658508
TMED3	0.661875	0.657479
ANOS1	0.823554	0.654007
FZD7	0.524897	0.652853
TNFSF11	0.592329	0.650944
RPA1	0.698116	0.64558
SLC22A18	0.751942	0.643893
CYBA	0.737314	0.643616
EML1	0.622172	0.640266
TREM2	0.861884	0.640168
GUCA1A	0.504746	0.637314
TRIL	0.652995	0.632868
ANKMY2	0.455301	0.632131
VWA5A	0.737793	0.632046
PART1	0.664566	0.62924
CPVL	0.630094	0.627026
UCP2	0.835923	0.626715
BTN2A2	0.523634	0.625253
ARMCX2	0.734669	0.623521
LIPC	0.692961	0.62321
SMCO4	0.741174	0.622148
ANKH	0.651393	0.621732
NDUFA4L2	0.665479	0.620302
ITFG1	0.793636	0.620166
GAP43	0.602563	0.61986
PNMA8A	0.573363	0.6196
TPPP3	0.679797	0.616877
ASB1	0.386632	0.614123
CORO1A	0.770787	0.610415
GLB1	0.87577	0.608909
HEMK1	0.445229	0.608761
FAM114A1	0.488825	0.606283
FCGRT	0.720063	0.605338
RHD	0.50762	0.604391
DOCK2	0.859162	0.603038
IDH2	0.52373	0.602248
FZD1	0.774932	0.601244
OGN	0.451934	0.601065
CFI	0.817788	0.599513
NELL1	0.543641	0.597857
CRLF3	0.644818	0.59658
PRUNE2	0.715723	0.59429
ME2	0.861794	0.59207
GPR65	0.763461	0.58627
FKBP11	0.439685	0.586129
MN1	0.630188	0.584546
ADCY7	0.700653	0.584023
SYK	0.799009	0.581541
PYCARD	0.781838	0.58038
DAP	0.615325	0.579475
CSF1R	0.777425	0.579119
VAMP8	0.665216	0.578646
SNX24	0.595326	0.578047
ITGA4	0.499305	0.577294
PKIA	0.384988	0.576157
TPD52L1	0.754892	0.573339
S100A11	0.634353	0.573044
PDIA5	0.730036	0.572002
SEMA3B	0.58364	0.570057
TRIM34	0.598193	0.569655
OLR1	0.799181	0.568361
LRRC15	0.705673	0.564607
CLEC4A	0.684354	0.562617
DPT	0.402841	0.559926
ZNF710	0.642827	0.559788
CD82	0.511298	0.559737
C1ORF54	0.653019	0.559726
TYROBP	0.865795	0.559566
KCNN4	0.757885	0.559079
YWHAH	0.72442	0.558428
NUDT11	0.588345	0.558334
KCNMB1	0.556264	0.557632
WNT5A	0.369185	0.556961
LY86	0.880224	0.555686
CPT2	0.722415	0.553281
ERAP2	0.453302	0.55308
TBL1XR1	0.448779	0.551964
OGFOD3	0.51913	0.551787
ITGB2	0.868932	0.550987
CRELD2	0.375402	0.549562
BTK	0.704776	0.548841
FCGR1B	0.741419	0.548841
NCF1	0.761312	0.546635
EVI2B	0.595986	0.546125
PLBD1	0.893023	0.545876
VEGFC	0.735202	0.545872
DHRS9	0.607812	0.545071
ENTPD1	0.564468	0.544837
SULF1	0.627238	0.544554
NCF4	0.612484	0.54396
SCARA3	0.803796	0.543872
HLA-DQA1	0.608315	0.542439
ACP2	0.705212	0.542406
C1QTNF3	0.532091	0.539743
TAC1	0.362758	0.539226
LAIR1	0.779479	0.538164
MNDA	0.673126	0.537817
CKAP2	0.615556	0.535745
SYNGR2	0.6481	0.535014
GAMT	0.500696	0.534402
LRRC17	0.507552	0.534117
EXTL2	0.578914	0.534011
TNFRSF11A	0.735671	0.533195
KMO	0.473869	0.533006
EXOC2	0.5757	0.532634
RBM4B	0.493423	0.53144
CAPG	0.882085	0.530189
PDIA6	0.357546	0.528917
TNS3	0.713573	0.528839
PPIC	0.874437	0.528261
TSPO	0.785007	0.526964
ZNF671	0.349329	0.5269
RMDN3	0.663284	0.526735
IL10RA	0.776247	0.526093
KCND3	0.346577	0.526092
FBP1	0.814742	0.525765
ARHGAP25	0.769406	0.524508
GPR88	0.788167	0.523877
SORL1	0.833724	0.523115
MTUS2	0.684435	0.52292
LIPA	0.851537	0.522358
IRX4	0.494509	0.521278
MCOLN3	0.837758	0.520647
PLA2G15	0.847956	0.520396
RNASET2	0.797101	0.520322
FAP	0.698071	0.51953
SGCA	0.461478	0.519522
HHAT	0.445692	0.519391
FUCA1	0.790917	0.518415
PRSS23	0.595421	0.517094
TNFSF12	0.43339	0.516652
ST8SIA4	0.748111	0.516639
GOLM1	0.811874	0.516074
TECR	0.543434	0.515525
WIF1	0.370281	0.515437
CD52	0.584012	0.515188
SRD5A1	0.573575	0.514736
MXRA5	0.671753	0.513732
MPG	0.459836	0.513084
NPL	0.79188	0.511584
CD53	0.631229	0.510984
SMPDL3A	0.598118	0.509101
TRAV38-1	0.260093	0.507728
DAB2	0.864368	0.507661
GPER1	0.552899	0.507571
FAM155A	0.538437	0.507494
SDC1	0.508306	0.507274
CBX6	0.648442	0.50723
TSPAN2	0.276081	0.507028
VOPP1	0.67889	0.506982
RITA1	0.432139	0.506412
ARHGAP15	0.530327	0.505973
GPR1	0.510027	0.504358
ADA2	0.854702	0.504307
HHLA3	0.414988	0.502741
DYRK4	0.444391	0.502026
P4HA2	0.715242	0.501952
DOK2	0.785027	0.50178
SSPN	0.472847	0.501719
CXCL12	0.602885	0.501647
DMBT1	0.460841	0.500249
C1QA	0.85226	0.499633
TLR8	0.592057	0.499626
MS4A1	0.237398	0.498629
AGPS	0.604342	0.498291
CXADR	0.830338	0.498221
THEM6	0.406033	0.498147
CDH11	0.449878	0.498036
TPK1	0.534277	0.497335
RHOBTB1	0.429999	0.497153
PGAP2	0.490007	0.496948
MGAT4A	0.614085	0.496572
ELOA-AS1	0.556409	0.494787
ISLR	0.751476	0.494306
HCFC1R1	0.541478	0.492941
MMP9	0.518268	0.492917
C14ORF132	0.639486	0.492846
ZMAT3	0.522194	0.492263
CD300C	0.499832	0.491786
TMEM51	0.870935	0.491354
ATRN	0.658747	0.49066
NREP	0.581577	0.490643
PLAAT4	0.552728	0.490078
ZNF117	0.379463	0.489476
GSTZ1	0.572699	0.488693
BTC	0.406721	0.488401
PPP1CC	0.586684	0.487375
GABRB1	0.729261	0.487349
POLD1	0.541176	0.486406
UQCRC1	0.548197	0.485427
CLBA1	0.449841	0.485427
CEBPA	0.389792	0.485231
LSM4	0.484441	0.484472
ZNF804A	0.390029	0.483891
RAC2	0.500751	0.483887
GPRC5C	0.534061	0.482734
RYR2	0.433618	0.481496
SEMA3C	0.793046	0.480976
COL8A2	0.604181	0.480936
NME4	0.469735	0.480918
DOP1B	0.526735	0.480899
NID2	0.706454	0.480298
CCR5	0.66558	0.480243
PILRA	0.837502	0.480092
DNALI1	0.563971	0.479891
RNFT2	0.616185	0.479206
CSN1S1	0.634233	0.479112
HLA-DQB1	0.382686	0.478522
WFDC1	0.418036	0.476462
PER3	0.613232	0.475844
NAGA	0.907974	0.475531
RPN2	0.679828	0.472555
CRIP1	0.645886	0.472455
DNASE2	0.864864	0.470668
HLTF	0.310252	0.468634
MAGED1	0.742761	0.468527
GRM7	0.365973	0.46636
PTPN6	0.875845	0.465704
EMP3	0.725605	0.465597
EYA2	0.388737	0.464935
GABRA4	0.731673	0.464889
ADGRA3	0.665068	0.464595
ADORA3	0.721459	0.464576
HFE	0.743024	0.463886
TNFSF8	0.622252	0.461644
HLA-DPB1	0.488356	0.45905
RRAS	0.34294	0.457804
LDLRAD4	0.508273	0.457785
G6PC3	0.553887	0.456827
CD180	0.821922	0.456297
CSF2RA	0.689387	0.455134
SLC7A7	0.793569	0.454918
HLA-DMA	0.758971	0.451869
IPP	0.37591	0.451392
CALM3	0.76316	0.450765
SLC1A4	0.634395	0.450238
EPHB2	0.771855	0.449899
ARSB	0.735936	0.449791
TNFSF12-TNFSF13	0.645068	0.449646
ALDH18A1	0.487046	0.449388
SEZ6L2	0.440797	0.449323
MFSD13A	0.717057	0.448852
FAM173A	0.378954	0.448824
KIF11	0.607679	0.447621
TOR4A	0.652413	0.447602
MCM2	0.556462	0.446741
ADAM10	0.672821	0.445916
OSBPL3	0.726019	0.445611
CYBB	0.685073	0.445531
AGMAT	0.460474	0.445318
PCDHB12	0.423304	0.444776
CD55	0.418635	0.444679
GPR137B	0.723913	0.443705
TFEB	0.639658	0.443118
GCHFR	0.677347	0.443048
SMPD2	0.395353	0.441097
ARRB1	0.72317	0.440916
CD14	0.739972	0.440535
HLA-DPA1	0.747381	0.440512
ANTXR1	0.403973	0.439813
ZNF142	0.58668	0.439692
HERC1	0.486332	0.439678
ADAMTS3	0.554497	0.438596
NUDT1	0.557475	0.438358
IGLL3P	0.388328	0.437674
ATM	0.667143	0.437567
SLC2A10	0.47736	0.43703
GUSB	0.673155	0.436965
TWISTNB	0.441385	0.435724
HYAL1	0.400354	0.434876
DDO	0.587998	0.434557
SLC10A3	0.514364	0.434407
C4B	0.56121	0.434006
ALOX5	0.628926	0.433902
PTPRD	0.442137	0.433538
TPMT	0.391957	0.433507
BGN	0.689027	0.431896
OLFML1	0.432274	0.431084
HOXC10	0.601951	0.431074
BSCL2	0.451335	0.430698
EMID1	0.487664	0.42981
SPINT2	0.623787	0.428665
PCDH12	0.352184	0.428459
NOX5	0.417901	0.42808
CD37	0.817981	0.42783
OSGEP	0.707866	0.427318
LGI2	0.729785	0.426707
HK3	0.848059	0.425014
GNPDA1	0.787281	0.422755
PLEK2	0.664793	0.4227
CRABP2	0.373074	0.422195
SIPA1	0.598615	0.421024
ESRRG	0.311266	0.41932
MRC2	0.773905	0.418559
DDAH1	0.559927	0.418535
EPS8L2	0.513386	0.417873
LTBP3	0.709791	0.4177
RASSF2	0.717689	0.416969
TMEM176A	0.322262	0.416267
COG7	0.647222	0.415813
APOC4	0.630706	0.414922
PVALB	0.552226	0.414772
C1GALT1	0.408189	0.413504
DCP2	0.392013	0.413273
RCN3	0.710521	0.412626
PRAF2	0.603453	0.412564
PCOLCE	0.819576	0.412352
SHISAL1	0.306724	0.410877
SYT17	0.693402	0.410063
GAL3ST4	0.845769	0.408515
ABCA3	0.594109	0.408223
NRGN	0.353172	0.408106
CCN3	0.350998	0.406583
FCGR1A	0.542975	0.406535
FAM102A	0.361434	0.405736
GPX7	0.444052	0.404628
CYB561D2	0.644584	0.402466
TRIM36	0.544358	0.402389
FOLR2	0.625599	0.401757
COL8A1	0.323605	0.401252
GAA	0.753752	0.400771
ANK3	0.686425	0.399496
PROS1	0.573224	0.397689
CST6	0.294107	0.396725
RPS6KA1	0.597192	0.396536
MCM5	0.605018	0.395815
KCNK2	0.468362	0.395354
TLR5	0.725695	0.395267
RGS4	0.395353	0.394859
SV2B	0.638464	0.394434
LIG4	0.421119	0.39436
MXRA8	0.390775	0.394156
EGF	0.391503	0.393644
ESYT1	0.570595	0.393637
C1QB	0.683723	0.392873
STMN1	0.263889	0.392326
FPR3	0.643861	0.392151
ALCAM	0.729731	0.391848
SUSD4	0.619425	0.390775
PBK	0.672389	0.390345
ECEL1	0.460243	0.389493
SEMA3A	0.755152	0.389346
CXCL6	0.453687	0.389243
P2RX5	0.328063	0.38897
STOML1	0.390893	0.388122
THBS3	0.614165	0.388108
TRIB2	0.288807	0.387635
NUDT6	0.467671	0.387361
MYBL2	0.441451	0.387139
ADAM28	0.4722	0.386568
NUCB2	0.433627	0.386258
CDKN3	0.391045	0.386253
EIF2AK1	0.483027	0.386154
NBL1	0.722537	0.385637
CDK1	0.566815	0.38474
LYL1	0.527591	0.38407
HPS6	0.373991	0.383819
WDR41	0.315216	0.383543
APOBEC3F	0.351535	0.383362
NDC80	0.627069	0.383284
PLXNC1	0.682337	0.381458
NEDD4L	0.564258	0.38133
COQ4	0.496796	0.380774
AGPAT1	0.557363	0.380769
P2RX4	0.830357	0.380003
ENAH	0.400856	0.379834
ZNF544	0.372286	0.378998
HPSE	0.65883	0.378266
ALOX5AP	0.521404	0.376948
SLC15A3	0.860764	0.376788
GDPD5	0.544025	0.376647
SH3BGRL3	0.782089	0.376491
LRP2	0.396054	0.376472
MAPK13	0.654136	0.376154
CADM1	0.322059	0.375998
CDK5	0.679386	0.375313
DOCK4	0.459864	0.374532
B3GNT2	0.559865	0.374175
CCL19	0.34092	0.374075
MMP1	0.679723	0.373792
XYLT1	0.59016	0.373535
RRM2	0.662927	0.372987
TTC9	0.446858	0.372086
GNA15	0.667535	0.371648
CSTB	0.769061	0.371615
PSMD5	0.373838	0.371474
PCDHB13	0.431168	0.371043
CES3	0.654662	0.369806
ADGRB1	0.330415	0.369419
CDC20	0.417624	0.369355
THY1	0.552439	0.36924
MPP5	0.387545	0.367489
TMEM8A	0.380501	0.366643
EFL1	0.65017	0.366287
SIPA1L1	0.687773	0.365445
BANF1	0.593941	0.365107
KCNMA1	0.651925	0.365091
TIGAR	0.379462	0.364831
MS4A6A	0.444455	0.364481
TNFSF13	0.655228	0.363473
CHRNA3	0.419658	0.362907
POLD4	0.457125	0.361363
SELPLG	0.829538	0.36097
DLGAP5	0.467651	0.3595
IRF2	0.460478	0.359382
LY6E	0.476433	0.359084
AOAH	0.631656	0.35856
ADAMTSL3	0.60423	0.358151
RNASE2	0.376667	0.356644
MAN2B1	0.790194	0.356486
BUB1	0.430672	0.356285
MSX2	0.39119	0.355923
ZNF135	0.379131	0.355604
FCGR3A	0.702732	0.354644
P2RY13	0.39219	0.354577
CYB5R4	0.445436	0.35283
HIVEP3	0.470101	0.352815
MRPS34	0.614782	0.352219
SMC2	0.467254	0.351294
DGKQ	0.388355	0.350666
CBX4	0.558006	0.349685
ROR2	0.500094	0.349215
NKX3-2	0.569538	0.349031
IGF1	0.34592	0.34835
MYO1F	0.766841	0.348254
CD28	0.514892	0.347904
CTSK	0.48985	0.347884
COTL1	0.610313	0.347724
PLXNB2	0.417205	0.346964
PRKCD	0.466003	0.346623
LOC100131532	0.451764	0.346543
ATXN1	0.548991	0.345867
ERBB2	0.370285	0.345836
LILRB4	0.836754	0.344879
HOXB7	0.484057	0.343868
ST5	0.692571	0.343771
PSTPIP1	0.620972	0.342944
NR1H3	0.49332	0.34252
GRIN2A	0.303176	0.34163
KIF4A	0.391174	0.340371
SPATA20	0.549541	0.339468
MPV17	0.486648	0.339414
LOC103344931	0.346446	0.336979
MAPK3	0.459859	0.336385
SACS	0.295015	0.335809
ROGDI	0.505581	0.334766
SHANK2	0.389249	0.334464
ESPL1	0.607489	0.334331
CYFIP1	0.812646	0.334238
ACOT7	0.741297	0.333811
ITIH4	0.381966	0.333606
CROT	0.332603	0.332969
TPX2	0.590145	0.332664
LILRA2	0.6364	0.332566
GRN	0.863783	0.332275
L1TD1	0.66159	0.331834
AP1B1	0.830794	0.330379
P4HA1	0.360597	0.330033
PEX10	0.417305	0.329478
ITGBL1	0.717358	0.329419
SASH3	0.672881	0.329137
GATB	0.434925	0.329069
LAPTM5	0.749149	0.328779
SIGLEC1	0.740685	0.328639
AURKB	0.358117	0.328058
DNASE1L3	0.458239	0.32781
IQSEC1	0.728391	0.327803
DCLRE1A	0.459835	0.3263
BTN3A1	0.487633	0.326238
LGMN	0.810831	0.325198
SDS	0.564662	0.324641
CCN2	0.297374	0.324305
LSP1	0.643943	0.323864
APOE	0.718721	0.323219
AQP9	0.345826	0.322804
SLC38A4	0.476605	0.322672
TENM3	0.392349	0.322542
MAD1L1	0.514384	0.322443
EPHX1	0.449542	0.322408
BIN2	0.690592	0.320972
CLCA2	0.325525	0.320544
LMO2	0.492134	0.320188
CSK	0.733133	0.320121
GCAT	0.326762	0.319344
PRKCZ	0.407279	0.318905
ARHGAP22	0.788988	0.318848
SEMA4D	0.279644	0.318666
IL12B	0.341515	0.317509
FNDC3A	0.398233	0.31745
AMACR	0.55253	0.316267
CHST3	0.453526	0.316147
C2	0.864033	0.316129
PPM1F	0.324396	0.315815
CRYBB1	0.553201	0.31546
GASK1B	0.368241	0.315436
PYCR1	0.32151	0.313325
COL16A1	0.455616	0.311609
AGAP2	0.502361	0.31146
C3AR1	0.624895	0.309787
DGLUCY	0.578539	0.309268
CD9	0.410686	0.309205
SLC2A11	0.406183	0.308733
SDC3	0.602487	0.308313
DAZ4	0.525425	0.30775
FXYD6	0.469398	0.307249
GCNT3	0.585617	0.30719
VASP	0.625687	0.307172
APLNR	0.51587	0.306941
P2RY6	0.435498	0.305975
HOXB6	0.487234	0.305412
FRZB	0.35638	0.305199
NDP	0.294642	0.305157
CD33	0.590502	0.30511
MAN2A1	0.454836	0.305038
CTSS	0.576053	0.305033
NCKAP1L	0.807474	0.304898
OLFML2B	0.602605	0.304797
ALDH1A1	0.576843	0.304707
PLEKHO2	0.690698	0.304656
ITPKB	0.414186	0.304105
TMEM104	0.460797	0.304072
LTB	0.501184	0.303422
SQOR	0.663358	0.302829
CEMIP	0.502315	0.302548
BTBD7	0.356643	0.30149
PLEK	0.701245	0.301269
CHPF2	0.65533	0.300832
LPXN	0.845428	0.299358
ZIC3	0.319439	0.29868
H2AFY	0.644809	0.298568
GMFG	0.465782	0.298123
ADAP2	0.734206	0.29667
SLC12A8	0.405268	0.296283
P2RX2	0.392595	0.295088
CACNA2D2	0.0803113	0.294864
GINS4	0.3365	0.294086
CDCP1	0.50967	0.293728
SULT1A1	0.495971	0.292531
ST14	0.62361	0.291473
COL5A2	0.590688	0.290523
TBXAS1	0.758568	0.290488
ESRP2	0.387797	0.288869
UNC5B	0.558175	0.288851
DPYSL3	0.479843	0.287904
BTBD2	0.479721	0.287683
KIF1B	0.625154	0.287597
NOD2	0.569334	0.286404
OAS1	0.419996	0.285716
GALNT1	0.568009	0.285346
CSGALNACT1	0.491815	0.284675
CLEC7A	0.650286	0.284469
CENPF	0.431892	0.284079
LAMA1	0.353912	0.284048
BACE1	0.327203	0.283661
LMAN1	0.322045	0.283354
KLHL12	0.299547	0.282695
PLD3	0.745106	0.282256
PKN1	0.554167	0.280421
LHFPL2	0.757562	0.279943
FMO1	0.385403	0.279819
ZWINT	0.552924	0.279723
SLC39A4	0.456586	0.277148
FUZ	0.487429	0.276791
FCGR3B	0.369519	0.276355
SNX15	0.439696	0.275788
SHCBP1	0.425466	0.275388
PTPN9	0.454774	0.275113
ZMAT5	0.470764	0.274412
SH2B3	0.376457	0.273617
COL5A1	0.569823	0.27321
STRA6	0.639758	0.273115
RASL10A	0.442299	0.272905
FKBP2	0.530759	0.272222
ARSA	0.588988	0.272158
SPP1	0.333865	0.271766
FAIM2	0.48334	0.270634
TFPT	0.580822	0.270465
LILRA1	0.40787	0.270148
TYMS	0.376037	0.27009
LILRB1	0.791263	0.269345
MAP9	0.363642	0.26675
TBC1D22A	0.550558	0.266632
VAV3	0.443055	0.266238
MBTPS1	0.5961	0.265503
GBAP1	0.58591	0.265209
SERINC2	0.367007	0.264502
DTNB	0.280828	0.263041
ARHGDIB	0.57127	0.263026
MEAK7	0.388839	0.262941
KCNQ1	0.440609	0.262885
CDIP1	0.455106	0.262548
HOXA11	0.487804	0.26228
RNASE1	0.350255	0.260232
NCAPG	0.405742	0.259969
RAB31	0.588311	0.259926
ZNF688	0.353204	0.2596
CTSA	0.752372	0.259467
CCNO	0.481194	0.259274
PTPRO	0.583643	0.258814
P2RX7	0.692535	0.258722
TMEM127	0.597199	0.258328
FKBP10	0.655537	0.257923
ASAH1	0.356346	0.2561
GALNT6	0.713841	0.254993
PTAFR	0.589711	0.254973
MAPRE2	0.545351	0.254427
CCNB1	0.37913	0.253804
SLC17A5	0.568393	0.252868
OPRD1	0.321505	0.252736
GRIA2	0.520181	0.252068
ANGPTL2	0.587829	0.251821
YKT6	0.599673	0.249812
PIK3R5	0.478837	0.249143
MAST3	0.480111	0.248296
HCK	0.742805	0.247938
TOP2A	0.64751	0.247621
KCNJ5	0.526047	0.247161
BRD3OS	0.438312	0.245733
PGPEP1	0.621952	0.245437
NYNRIN	0.40654	0.245076
MLST8	0.348458	0.244084
TPCN1	0.636164	0.244064
GMIP	0.459104	0.243961
PLCE1	0.4479	0.243912
ATP6V1A	0.428785	0.243061
PCSK7	0.388538	0.242717
LGALS3BP	0.477841	0.24259
ZDHHC24	0.41861	0.242519
UBE4B	0.337	0.242371
BMERB1	0.306543	0.242225
SLC9A1	0.553737	0.242079
ABCC3	0.800444	0.239921
FASTKD1	0.293415	0.239563
ZIC4	0.396471	0.23941
LAMB3	0.457803	0.23931
PTPRC	0.661809	0.238947
NUP93	0.355524	0.236522
ERCC2	0.476276	0.234907
CDS1	0.392024	0.234727
SLC8B1	0.678824	0.233863
ADAM9	0.463513	0.233396
CRYL1	0.46041	0.233144
SEMA5A	0.716427	0.232689
ZNF492	0.458258	0.232618
LILRA6	0.719342	0.231692
ARHGAP28	0.374414	0.231595
CGREF1	0.578229	0.231521
TOLLIP	0.587025	0.23096
EPHB3	0.457365	0.230854
RABL2A	0.385443	0.230502
CUL7	0.662557	0.229482
GALNT10	0.626295	0.227697
GPR153	0.698309	0.226266
GMDS	0.406888	0.225865
FAM49A	0.425719	0.225622
FGFR4	0.303447	0.225572
AGPAT4	0.548354	0.225095
NT5DC2	0.457394	0.224581
NEB	0.232492	0.224494
ATP6AP1	0.709408	0.224305
RASSF7	0.458892	0.22369
ADAM23	0.384026	0.223067
CDX1	0.40304	0.222282
KYNU	0.450308	0.221969
ATP1B1	0.350001	0.220907
INTS7	0.302896	0.220853
CTDSPL	0.511177	0.219088
APOC1	0.344401	0.218494
MSR1	0.653704	0.217792
ADGRB3	0.392042	0.217741
ASPM	0.616519	0.216981
LIPF	0.259328	0.216303
ATG7	0.672571	0.215398
INPP5D	0.707795	0.21471
CERS2	0.438378	0.214468
GLIPR1	0.361562	0.213774
GPSM2	0.524005	0.212783
CA5B	0.3354	0.212497
BMP2K	0.543626	0.212053
KCTD17	0.46032	0.211443
MARCKS	0.551975	0.210226
CPEB1	0.473141	0.209711
PLOD1	0.679176	0.209644
TFEC	0.576077	0.209454
BUB1B	0.406533	0.20923
APOBEC3B	0.241701	0.20827
DOCK10	0.567972	0.207978
LILRB3	0.711221	0.207659
NCF2	0.630945	0.206387
EPB41L2	0.532969	0.206363
WDR7	0.624642	0.206158
ARHGEF5	0.295895	0.205629
CPD	0.245109	0.20555
EFHD2	0.414343	0.204884
CHST2	0.444024	0.204544
NAALADL1	0.525052	0.204517
ARHGAP4	0.560613	0.203457
RAB1B	0.375529	0.203426
LCP1	0.416496	0.203234
ARHGAP11A	0.469728	0.201519
SFXN3	0.605818	0.201101
MARCO	0.694469	0.201067
TIMM17B	0.365407	0.200827
PDGFRA	0.347734	0.200248
LILRB2	0.603115	0.200074
SLC5A12	0.29211	0.199472
RFXAP	0.442254	0.19927
ALKBH4	0.371363	0.198983
FAM171A1	0.338624	0.198626
ALG12	0.421822	0.198451
TRPC2	0.390994	0.197039
PSMC3	0.392444	0.196743
SULT4A1	0.344135	0.196083
SLC9A3R1	0.372883	0.195909
PBXIP1	0.553519	0.195885
TMEM256	0.529617	0.1941
TKFC	0.353486	0.192961
VPS35L	0.504595	0.19281
CTSD	0.71566	0.192494
MAN2B2	0.68033	0.192021
SYNGR3	0.421627	0.191786
ASAP2	0.337616	0.191727
MIA	0.45901	0.191414
GAPDHS	0.318476	0.19126
PLXNB3	0.368367	0.191242
ANKFY1	0.35774	0.191029
TBC1D2	0.591741	0.190751
CLEC11A	0.494352	0.190662
XYLT2	0.288508	0.190484
DPEP2	0.63254	0.190364
SEC61A1	0.356599	0.190351
STT3A	0.367188	0.190137
GSAP	0.571015	0.18847
ASCL1	0.271698	0.185479
LAMA4	0.38726	0.185366
ATPAF2	0.412978	0.185348
SLC31A1	0.512683	0.184713
ADAMTSL2	0.594557	0.18463
APH1B	0.568786	0.184612
ATAD2	0.263996	0.18375
CDON	0.637545	0.183314
NPRL2	0.449208	0.183106
STAMBPL1	0.306637	0.182824
BASP1	0.403362	0.182404
ARPC4	0.616034	0.181798
LGALS9	0.666358	0.181705
KIF20A	0.664696	0.181484
CEP55	0.606353	0.181384
SGSH	0.648422	0.181216
TIAM1	0.661	0.180444
IRF8	0.442202	0.179428
M6PR	0.621437	0.179327
CCR1	0.624495	0.179142
MFSD6	0.330324	0.179138
CNTNAP2	0.346365	0.178133
GRK6	0.398987	0.177416
ZNF549	0.273973	0.175466
P3H4	0.504515	0.175001
EXT1	0.410451	0.174027
ALDH3B1	0.708698	0.173485
ITGAE	0.321281	0.173344
TCTN1	0.573622	0.172513
HIST1H4E	0.227007	0.171871
IGFBP5	0.640539	0.171319
WNT10B	0.440896	0.171105
GTF3C1	0.561606	0.170521
ST8SIA2	0.30173	0.170476
SELP	0.355473	0.169881
FSCN1	0.455801	0.169737
GRB2	0.729722	0.168887
PAQR5	0.581226	0.168619
CCNE2	0.374161	0.168395
SLC22A18AS	0.347485	0.16827
B3GAT3	0.503736	0.168072
SLC2A8	0.397625	0.167744
PLEKHA2	0.443114	0.166219
FAM13B	0.336759	0.165667
ACP5	0.663184	0.165437
AP5Z1	0.46035	0.164508
ITGAL	0.533821	0.16073
CBFA2T2	0.593926	0.159869
SPOUT1	0.332599	0.158948
PIPOX	0.389332	0.156796
AURKA	0.356633	0.156184
DHX58	0.419828	0.155509
CPPED1	0.401872	0.155396
EZH2	0.275396	0.154956
COLGALT1	0.669631	0.154768
LFNG	0.358913	0.153322
TNFSF15	0.539085	0.152537
PLEKHB2	0.570118	0.152515
CCNA2	0.313033	0.152304
MRPS11	0.264119	0.149613
ITGAM	0.510873	0.149482
LMF1	0.506769	0.149102
DRAM1	0.362626	0.148569
C3ORF18	0.295136	0.147811
CYTH4	0.59792	0.147175
DLX4	0.51831	0.146285
ARRB2	0.670466	0.146264
GAREM1	0.457663	0.146021
CLEC5A	0.289008	0.145993
ARHGEF6	0.381723	0.145691
APEX2	0.363736	0.144559
CSF3R	0.548415	0.144255
CD68	0.639511	0.143036
PCDHB3	0.423145	0.143018
FABP3	0.479595	0.142532
SRGAP2	0.332224	0.142507
DDB2	0.42583	0.142406
MAP7	0.437901	0.141805
PLXNA3	0.638227	0.141157
GLB1L	0.365324	0.140823
PTGER4	0.516179	0.140236
TIMP2	0.776344	0.139411
PAGR1	0.400067	0.138135
FCGR2A	0.393059	0.137171
SLC37A4	0.518554	0.136714
PHKG2	0.481191	0.129949
SPI1	0.755204	0.126707
NFE2	0.386939	0.126535
ADGRE2	0.287194	0.125455
BIRC5	0.341082	0.125151
SLC35F6	0.468285	0.124521
SSBP3	0.348439	0.124239
CREB3L1	0.40363	0.123908
CD4	0.586461	0.123727
LINC01963	0.43883	0.122533
ZWILCH	0.427818	0.122508
MAPK7	0.415002	0.121928
CCDC22	0.52344	0.121816
PLIN3	0.494458	0.121814
ENC1	0.577373	0.120385
MILR1	0.476131	0.120342
RABGGTA	0.352949	0.11818
HEG1	0.410076	0.117522
FOXM1	0.478817	0.117201
C11ORF80	0.627235	0.116714
MFNG	0.331097	0.116468
CACNA1D	0.310179	0.11611
SERPINA6	0.211749	0.114859
FKBP15	0.583154	0.114804
GIT2	0.525542	0.112668
C16ORF58	0.561806	0.11121
BARD1	0.442509	0.11088
UNC93B1	0.440982	0.110005
GSTA3	0.416727	0.108486
SLC11A2	0.278848	0.107205
C22ORF31	0.342135	0.105762
CKAP4	0.332344	0.105238
DOK3	0.456043	0.103603
C3ORF36	0.296749	0.102025
KPNA5	0.349682	0.101765
KDM4A	0.480254	0.0996296
RBM47	0.522898	0.0979217
SLC4A2	0.483	0.096727
APLP2	0.643707	0.0961963
REM1	0.407466	0.0955517
CCDC106	0.406306	0.0953622
DOCK3	0.367522	0.095259
ICA1	0.403252	0.0949886
FMNL1	0.677074	0.0931976
DOK1	0.509058	0.0920333
SLC8A1	0.363038	0.0901741
CHST11	0.385331	0.088056
POF1B	0.409122	0.086386
ADGB	0.374987	0.0861701
NEK2	0.417418	0.0833997
COL14A1	0.51746	0.0814871
ARF3	0.657365	0.0812735
SPOCK2	0.338938	0.081227
CALU	0.461269	0.0807336
DCTN2	0.350507	0.0782231
GM2A	0.498001	0.0779616
AHR	0.618214	0.076883
CARD14	0.342833	0.0761286
MKNK1	0.403683	0.0756432
SLC23A2	0.498524	0.0731122
TAB1	0.434405	0.0717781
SHTN1	0.622452	0.0714704
RAP2B	0.338292	0.0700496
ATP6V0A1	0.616127	0.0688441
FBXL14	0.299818	0.0684254
HMGN1	0.318256	0.0640978
ELN	0.401294	0.0626164
SLC2A6	0.479942	0.0616199
NXF3	0.447272	0.0609923
PLCB2	0.370666	0.0608921
SCN5A	0.235825	0.0606374
NUSAP1	0.618993	0.060465
PARP3	0.595206	0.0587637
ITGAV	0.317249	0.0571631
COL1A1	0.461272	0.0569633
COL13A1	0.41746	0.0562691
ANKMY1	0.319293	0.0532378
UGGT1	0.436363	0.0512597
CLIC5	0.476312	0.0511515
TGFB2	0.443538	0.0487966
FAR2	0.152183	0.0473112
TCHH	0.362258	0.0459768
TRIM58	0.433684	0.0440247
NAIP	0.337846	0.0418396
IGSF6	0.490778	0.0416084
ADAP1	0.287232	0.0405056
SNCA	0.556566	0.0385188
WAS	0.463976	0.0385168
SIGLEC9	0.556938	0.0376984
CDT1	0.295758	0.0369604
ETV5	0.550689	0.036346
CD84	0.427838	0.0360817
UNC119	0.451355	0.0358696
PDIA3	0.396465	0.0340726
PSD3	0.536453	0.0336311
SPN	0.350414	0.0333067
MAF	0.286868	0.0330163
POU1F1	0.295554	0.0314122
TXNL4A	0.476265	0.0305466
EPB41L1	0.484804	0.0280618
NUP210	0.453817	0.026936
THEMIS2	0.415398	0.0227262
CNPPD1	0.421107	0.0206808
APOL1	0.31748	0.0175923
NAA40	0.40942	0.016953
SBSPON	0.2694	0.0167668
KIF18B	0.31754	0.016492
TET3	0.252806	0.0164158
MCOLN1	0.416236	0.0154921
EVX1	0.307318	0.0144012
SLC36A1	0.448894	0.0143112
ADCY8	0.308942	0.00641141
CNNM4	0.342582	0.00547704
PAQR4	0.453178	0.00405928
BMP4	0.381702	0.00164664
LYZ	0.244556	0.000663878
SPO11	0.296012	-0.00564272
PTCH2	0.440164	-0.00568388
CCND2	0.285616	-0.00708582
APBB1IP	0.360469	-0.0084505
SIX3	0.425871	-0.00854638
AHNAK	0.377886	-0.0097764
FGR	0.39077	-0.0115008
SLCO2B1	0.502331	-0.0117809
STXBP2	0.500095	-0.0118871
CRYGB	0.40875	-0.0123666
ADORA2B	0.353258	-0.0126879
MPIG6B	0.21183	-0.0184788
LTBP1	0.533988	-0.0192896
PKDREJ	0.424874	-0.0197616
PPP1R26	0.326641	-0.0218717
CTSB	0.668198	-0.0261469
RASGRP3	0.285334	-0.0315909
EPCAM	0.3108	-0.0382015
TUT7	0.49663	-0.0386232
MKI67	0.384137	-0.0406863
SLC16A3	0.60186	-0.054978
PWP2	0.296422	-0.0585681
GNMT	0.396621	-0.0595141
PSEN2	0.375226	-0.0597269
FCHO1	0.269572	-0.0719529
HSD17B14	0.380555	-0.0777888
TPP1	0.489214	-0.0873161
KIAA0513	0.381348	-0.0985586
LILRB5	0.435148	-0.0990917
TGFBI	0.289982	-0.123926
TMEM94	0.367963	-0.134603
SNED1	0.331146	-0.198562

## Sheet: turquoise
ID	geneModuleMembership	geneTraitCor
IQCH	0.334914	0.0387612
AUTS2	0.324544	0.021576
POGZ	0.345592	0.0125775
ALAD	0.379	-0.0035446
AMT	0.445951	-0.0190048
NSUN5P1	0.386971	-0.0217713
RIBC2	0.33952	-0.0222536
LPAR2	0.383281	-0.0369871
UNC13A	0.344285	-0.0371382
CCND1	0.350412	-0.0533946
TTC3	0.539276	-0.0598765
SLC6A9	0.330063	-0.0618162
DPY19L1	0.343941	-0.0662852
ZNF264	0.376611	-0.0704409
CEP164	0.384781	-0.0716276
ALDOAP2	0.302991	-0.0734272
LAT	0.401497	-0.0772445
OPRL1	0.297698	-0.0787442
SHH	0.295804	-0.0880489
DYRK1B	0.329503	-0.0884143
C11ORF1	0.350659	-0.0929597
ANP32A-IT1	0.361824	-0.09696
KIAA0408	0.35968	-0.0986283
CCDC134	0.378124	-0.1072
CAMKK2	0.462111	-0.108809
GOLGA8N	0.422797	-0.110062
PRMT2	0.370971	-0.11011
DENND4B	0.496012	-0.112749
MROH7	0.399207	-0.112988
SCIN	0.381127	-0.114481
APOF	0.324442	-0.115916
CDK3	0.400534	-0.117688
ST8SIA3	0.324401	-0.120287
RABL6	0.345371	-0.120685
TXLNA	0.444338	-0.121139
PAX8	0.337271	-0.122386
DLEC1	0.399909	-0.122438
CA6	0.431871	-0.12264
GNS	0.358178	-0.122676
PRDM14	0.351052	-0.125132
PRRC1	0.30974	-0.126188
CELSR1	0.305463	-0.127094
ABCC5	0.588531	-0.128333
TRMU	0.314111	-0.128993
HAUS5	0.385817	-0.129059
GSK3A	0.331389	-0.129306
HSP90B1	0.321573	-0.13081
LOC100129503	0.327508	-0.13194
IKZF1	0.426317	-0.132458
KRT33A	0.395496	-0.134331
KLHL22	0.33241	-0.135205
METTL17	0.35091	-0.135891
LOC440792	0.399182	-0.137119
CPLX3	0.367971	-0.137419
SNAPC4	0.393084	-0.137796
GDPD3	0.440318	-0.139084
PRELID3A	0.394422	-0.141465
AHSA2P	0.531217	-0.14149
MLLT1	0.425744	-0.142833
ZNF248	0.313945	-0.143768
LCMT2	0.423234	-0.143983
KCNJ10	0.312394	-0.144221
NOL12	0.346053	-0.145057
UBTF	0.437255	-0.148162
HEATR6	0.427413	-0.14921
EHMT2	0.536017	-0.149445
KLKB1	0.454867	-0.149465
DNMT3B	0.476696	-0.149628
FKBP6	0.296803	-0.150748
DCAKD	0.378595	-0.15191
CHMP1A	0.448408	-0.152337
PKNOX1	0.309413	-0.152342
APOA2	0.306457	-0.154435
IL4R	0.405332	-0.155358
SPTLC3	0.458792	-0.156083
KLF12	0.459265	-0.156797
PRDM1	0.34626	-0.157103
FGF3	0.394596	-0.157478
TRAF5	0.410546	-0.158123
MASP2	0.347955	-0.159267
NLRP3	0.375559	-0.159739
CST2	0.314107	-0.162671
FCN2	0.340413	-0.162859
ZCWPW1	0.402891	-0.163044
PPFIA4	0.303729	-0.164716
RGS6	0.351832	-0.165357
HEATR3	0.313374	-0.165789
SPINK4	0.29777	-0.166242
STX2	0.412243	-0.167256
VAMP1	0.377282	-0.1674
INKA2	0.388678	-0.167636
TFR2	0.410091	-0.167972
GOLGA6A	0.455367	-0.168604
CLK4	0.325163	-0.168786
SPAG11A	0.304193	-0.168996
PLAC1	0.407017	-0.169437
ST6GAL1	0.419999	-0.169532
CROCCP3	0.457144	-0.1697
ZNF839	0.398811	-0.169865
PRKG1	0.471654	-0.170055
TROAP	0.346015	-0.170367
KLF8	0.409701	-0.170912
ZNF266	0.400308	-0.171643
F5	0.326491	-0.171703
HOXD4	0.440439	-0.17204
TH	0.369499	-0.172096
GTF2I	0.466151	-0.172151
CCL22	0.403864	-0.174241
FN1	0.545662	-0.174435
SLC4A8	0.353453	-0.174658
SUGCT	0.413905	-0.175141
ANXA6	0.356989	-0.175268
INE1	0.384363	-0.175394
E2F4	0.322128	-0.176719
MED18	0.403142	-0.177458
PPIL2	0.417131	-0.178063
PDZK1IP1	0.366831	-0.179961
IQSEC2	0.466323	-0.180487
ZNF213-AS1	0.309388	-0.18143
ARHGAP1	0.444999	-0.181753
HSPG2	0.588246	-0.18236
CABP1	0.330298	-0.183334
BAX	0.456553	-0.183715
CSRNP3	0.342416	-0.184445
SFXN1	0.409596	-0.184861
CCDC71	0.301492	-0.188262
PNPLA3	0.35443	-0.190688
IFNW1	0.431831	-0.190759
SORBS2	0.357182	-0.192244
EHMT1	0.319723	-0.193279
CPSF1	0.356309	-0.194643
IBTK	0.308966	-0.195735
CCDC88A	0.467596	-0.196666
GNL3L	0.358214	-0.196798
CTNNA2	0.311713	-0.197809
SLC50A1	0.334267	-0.199601
AP1S1	0.451193	-0.200255
ARNT	0.360386	-0.201444
RANBP10	0.348659	-0.201553
NAB2	0.603684	-0.202066
CENPO	0.304163	-0.202203
DDN	0.367804	-0.20299
ACAD10	0.368998	-0.204636
PDE3A	0.301053	-0.204644
NOVA2	0.455003	-0.204956
ADAMTS7	0.459166	-0.20497
DFFB	0.322351	-0.204986
ZNF573	0.469795	-0.205513
NR2C2	0.394193	-0.206253
DCAF13	0.35335	-0.20695
CAMK1D	0.55709	-0.20808
ITFG2	0.435655	-0.209753
KIR2DS1	0.485268	-0.209803
ANKRD10	0.530232	-0.209968
TNC	0.541391	-0.210266
CTSL	0.342582	-0.210691
EMC3	0.406468	-0.210727
RXRB	0.44473	-0.211047
MYO1B	0.464266	-0.211058
ARMCX4	0.455741	-0.211098
CFAP44	0.39943	-0.212448
MRPL20	0.341314	-0.212798
FOXJ1	0.315547	-0.214165
DGCR5	0.311402	-0.215179
SHC1	0.390667	-0.215494
PCDHGB5	0.295422	-0.216057
JRK	0.518853	-0.216092
IRAK4	0.446886	-0.216204
GART	0.313611	-0.216547
RAB40A	0.445851	-0.216822
CHIA	0.499116	-0.217507
DESI2	0.336525	-0.217617
THAP3	0.321214	-0.217667
DEFA1	0.325926	-0.21784
GRWD1	0.363719	-0.218098
APAF1	0.372877	-0.218101
CLIC4	0.38316	-0.218408
AKAP11	0.587564	-0.218635
CELA2B	0.506414	-0.21898
GHRH	0.405062	-0.219999
PBOV1	0.405435	-0.221156
RNF185-AS1	0.373214	-0.221539
FBXO22	0.426805	-0.223091
ADAM19	0.347312	-0.223675
RFWD3	0.33355	-0.22457
TENM1	0.313205	-0.224682
TBX19	0.382628	-0.225183
BCL2L10	0.364083	-0.226598
PTPRCAP	0.540711	-0.228144
RIC3	0.321503	-0.229186
CHGA	0.38061	-0.229574
FANCA	0.43642	-0.229676
TSC2	0.625642	-0.230034
LRRC37A3	0.54972	-0.230072
HIST1H4I	0.481938	-0.230961
KNOP1	0.409115	-0.231171
DLG4	0.463124	-0.231483
DUSP9	0.338648	-0.231634
NARF	0.380845	-0.23261
ARHGAP19	0.339444	-0.234326
ATP9A	0.395344	-0.234505
NOL4	0.29622	-0.235871
RECQL5	0.528711	-0.235873
FAM120C	0.320156	-0.236328
STEAP4	0.30964	-0.237299
BRF1	0.522321	-0.237486
CYP2A13	0.441162	-0.237769
HCG18	0.337942	-0.23788
PRKACG	0.346681	-0.239057
FYB1	0.516788	-0.239258
CDC42SE2	0.43685	-0.239533
LTK	0.325726	-0.240294
GPS1	0.336341	-0.240576
CEP152	0.472512	-0.241846
RPL3L	0.378375	-0.242921
B3GNTL1	0.561938	-0.243783
XAF1	0.514527	-0.24436
CYP21A1P	0.40873	-0.244402
RABGAP1	0.618413	-0.24478
PCSK6	0.405526	-0.245263
PRAMEF11	0.395422	-0.246012
PROP1	0.348736	-0.246226
KCNA2	0.339601	-0.246266
NPFF	0.573319	-0.246336
TUBA4B	0.394466	-0.247019
HOXA3	0.372078	-0.247352
ACTL7B	0.45093	-0.248888
ALDH4A1	0.384419	-0.250342
TTLL3	0.734625	-0.251393
LMNB1	0.371613	-0.25159
RRBP1	0.5472	-0.251641
ZNF701	0.323683	-0.253259
GABRE	0.473507	-0.253312
DGCR2	0.336995	-0.254126
SLC16A6	0.448135	-0.255485
PBRM1	0.303242	-0.255568
ARFGAP1	0.602422	-0.255712
ZP2	0.368281	-0.255764
MTMR1	0.415138	-0.256303
WDR46	0.437519	-0.256399
RCAN3	0.498145	-0.256961
COLQ	0.523271	-0.257403
POM121L9P	0.394373	-0.258155
LYST	0.322197	-0.258637
PPP4R4	0.315401	-0.258993
PLEKHA1	0.415011	-0.259081
ABCA4	0.37583	-0.259354
ST3GAL2	0.589625	-0.260321
NKAIN1	0.404565	-0.260661
AVIL	0.623087	-0.260803
CAPN3	0.615648	-0.260845
PCDHA9	0.303556	-0.261395
CHML	0.34201	-0.263333
TRIM25	0.44648	-0.263887
NR2C1	0.347643	-0.264211
MICAL3	0.415517	-0.264369
THRAP3	0.505302	-0.264422
RASAL2	0.479806	-0.264501
ALPK3	0.406847	-0.26463
PLEC	0.701905	-0.265055
NPFFR1	0.342903	-0.26549
PSD	0.304868	-0.265505
ZNF224	0.605796	-0.265692
GAN	0.362321	-0.266264
PCLAF	0.497951	-0.266426
INTS3	0.509502	-0.266572
EEF1AKMT2	0.325598	-0.267202
CSNK1D	0.560436	-0.268988
GALE	0.462874	-0.269319
KIAA1324	0.355995	-0.270026
NBR2	0.555326	-0.270196
POTEKP	0.354112	-0.271294
MATN1	0.378752	-0.271563
LARP4B	0.647062	-0.271924
EZR	0.56216	-0.272474
PI4K2A	0.632957	-0.274496
GRAMD1B	0.428941	-0.27463
HIC1	0.434583	-0.274684
POLR2J4	0.436789	-0.274734
PDCD1	0.309873	-0.274815
PMS2P2	0.60678	-0.274895
COL9A3	0.481949	-0.274953
NEK9	0.501689	-0.275099
CDK18	0.481938	-0.275143
SMURF2	0.431464	-0.275256
HOXD10	0.42228	-0.275553
CCNF	0.440972	-0.275684
DDX51	0.498427	-0.275942
INTS1	0.494073	-0.275979
INSRR	0.394131	-0.276458
ZNF783	0.436498	-0.276589
BCAN	0.425787	-0.276914
GNRH2	0.361321	-0.276972
ABHD2	0.555506	-0.277234
EFNA5	0.583232	-0.277327
SCN2B	0.378679	-0.277584
VAV2	0.600357	-0.2777
ZC2HC1A	0.444312	-0.277765
DNM2	0.360446	-0.279441
SEC14L1P1	0.455459	-0.279694
RUNX1T1	0.38791	-0.280216
PTGDR2	0.353346	-0.280342
CSAD	0.440703	-0.280684
SLC5A1	0.304711	-0.280882
GTF2H3	0.466049	-0.280988
RRP7A	0.324027	-0.281573
L2HGDH	0.305958	-0.281971
PRDX2	0.4155	-0.282365
TLE5	0.298853	-0.282871
GSK3B	0.381591	-0.283826
FUT5	0.386661	-0.284008
USP20	0.381732	-0.284021
CDK2	0.402264	-0.284523
KIF3A	0.380687	-0.284851
HPS1	0.301277	-0.285712
IGFALS	0.489707	-0.285854
NANOG	0.504281	-0.285932
FAM49B	0.527603	-0.286788
FZR1	0.441437	-0.287025
SLC38A7	0.568138	-0.287451
MYOF	0.656534	-0.288071
NPHS1	0.380957	-0.288219
ZNF682	0.380939	-0.288879
COL7A1	0.553339	-0.289321
RB1	0.365303	-0.28963
WNT6	0.554088	-0.289934
DLG3	0.432831	-0.290667
TEX261	0.571715	-0.290931
TNS1	0.454343	-0.291213
SLC22A14	0.303488	-0.291577
MAVS	0.493004	-0.291637
MCM3AP	0.437643	-0.291793
C4BPA	0.318083	-0.292436
CHD3	0.611086	-0.293072
MBTD1	0.459935	-0.293332
FAM155B	0.435652	-0.29371
LINC00260	0.608751	-0.294034
CYP2D6	0.289618	-0.294213
TIMELESS	0.448212	-0.294553
TPM2	0.383418	-0.295123
HRK	0.448851	-0.295757
CORO2A	0.365801	-0.296016
CLDN7	0.34779	-0.296121
AOC4P	0.332229	-0.296229
ADGRD2	0.499527	-0.296707
HRH3	0.386984	-0.296717
PAX7	0.305394	-0.296876
KDM4C	0.563908	-0.297251
TNFAIP1	0.448433	-0.297286
BBX	0.388829	-0.297301
TPM4	0.468475	-0.297302
PPIEL	0.613138	-0.297513
TANGO2	0.405838	-0.297914
TAC3	0.318958	-0.298718
CNTNAP1	0.325235	-0.299062
GRIN2C	0.297791	-0.299072
GABRD	0.352893	-0.299615
PRRG3	0.43041	-0.299932
VPS37B	0.438181	-0.300156
OTUB2	0.396525	-0.300528
RGP1	0.443659	-0.301875
LAS1L	0.397343	-0.301947
MIA2	0.609136	-0.301948
LCN2	0.331235	-0.302189
SOX5	0.544561	-0.303546
MST1	0.421169	-0.304219
ZNF696	0.46384	-0.304591
GDAP1L1	0.603335	-0.30499
MGAM	0.387993	-0.305331
ATP2C2	0.3878	-0.305914
SNX29P2	0.415651	-0.306139
PXDN	0.388734	-0.306888
TUBA3C	0.50922	-0.307761
EN2	0.38628	-0.30812
COLEC10	0.387128	-0.30871
TRHR	0.342091	-0.308724
PHACTR2	0.613535	-0.308995
EPHB4	0.429757	-0.309088
USP48	0.50797	-0.309274
STK11	0.587245	-0.30933
ALX4	0.486791	-0.309626
CAVIN1	0.512125	-0.309872
ATP7A	0.467415	-0.310593
UBE2O	0.478023	-0.311078
FRAS1	0.348249	-0.311199
HIST1H3B	0.304924	-0.311545
ZSWIM8	0.50493	-0.311709
PLXDC2	0.530185	-0.312017
TSC1	0.650949	-0.312439
CROCC	0.633897	-0.312444
PPP6R3	0.464726	-0.31287
SCYL2	0.341313	-0.31302
MGAT3	0.339978	-0.313731
ARHGAP35	0.460661	-0.314404
WFDC8	0.321655	-0.314473
R3HCC1L	0.393183	-0.31466
RAD52	0.590019	-0.314901
CYP2A6	0.367377	-0.315778
CHRNB2	0.3986	-0.315906
HEXA	0.635571	-0.316241
SLC19A1	0.480688	-0.316702
C1ORF159	0.559267	-0.316878
PCNX1	0.524551	-0.316922
SH2D3A	0.536288	-0.317303
TECPR2	0.349312	-0.317466
BBC3	0.348023	-0.317653
SLC6A7	0.44293	-0.317663
RPS11	0.308389	-0.317806
NSUN6	0.430919	-0.317881
OTUB1	0.526291	-0.318186
EIF4G3	0.446149	-0.318219
DAB1	0.335496	-0.318251
GDF2	0.388935	-0.318325
CRYM	0.405891	-0.320427
CEMIP2	0.326591	-0.320521
ULBP2	0.535461	-0.320633
SLC17A9	0.62903	-0.323218
CYP2E1	0.588599	-0.323283
F12	0.334499	-0.323307
PACS1	0.54402	-0.323759
EML2	0.481804	-0.32382
TTC39A	0.334344	-0.323833
CEND1	0.504477	-0.324385
RGR	0.42566	-0.324504
CFAP69	0.453962	-0.324624
WNT1	0.454993	-0.324969
KIAA0753	0.396881	-0.325234
PDE6A	0.508718	-0.325643
BCORL1	0.522571	-0.32615
VPS53	0.430304	-0.326572
INPP5B	0.491691	-0.326797
PYY2	0.301653	-0.326838
MAK	0.468865	-0.327227
DYSF	0.47222	-0.327649
CLCNKB	0.388592	-0.327912
ALX3	0.524998	-0.328503
MT4	0.590184	-0.328714
RREB1	0.435418	-0.329467
MVD	0.579288	-0.330171
LGALS7	0.505557	-0.330277
ZNF500	0.603745	-0.330281
ETV4	0.448772	-0.330294
ICOS	0.329712	-0.331452
PNMA3	0.555728	-0.331602
SLC6A6	0.617261	-0.332007
C18ORF25	0.296131	-0.332062
ERCC6L	0.406786	-0.332357
SLC13A3	0.44519	-0.332703
TPPP	0.552939	-0.33286
GLS2	0.444177	-0.332916
OR2C1	0.374645	-0.333157
UTF1	0.409014	-0.333409
RHOT2	0.490028	-0.333524
RASGRP2	0.423542	-0.333546
KRT5	0.495683	-0.334323
SPRR3	0.303101	-0.334567
REPS1	0.442438	-0.334732
DMXL2	0.681806	-0.334914
IMPA2	0.360674	-0.335887
FLRT3	0.315508	-0.336417
BEST1	0.369221	-0.336692
KIFC3	0.631355	-0.337476
KCNF1	0.597988	-0.33901
ST3GAL1	0.405847	-0.339268
JAG2	0.384636	-0.339441
CHAF1A	0.461862	-0.339649
SPATA31C2	0.320922	-0.339695
TYMP	0.58428	-0.33982
MATN4	0.450447	-0.339846
TTC21B	0.52747	-0.340141
RAPGEF3	0.434608	-0.34026
EDC4	0.575679	-0.340673
PRKAG2	0.346297	-0.34075
ACSM1	0.4142	-0.340821
CACNG5	0.4347	-0.341544
JUP	0.335756	-0.341994
PHF20L1	0.398447	-0.342003
CFDP1	0.573726	-0.342056
CLSTN3	0.468085	-0.342468
MEPE	0.582338	-0.342689
CPA1	0.352889	-0.342748
SOBP	0.538958	-0.342766
ZXDC	0.356414	-0.342916
SCARB1	0.538288	-0.344249
THOC6	0.425229	-0.34438
ENTPD2	0.306238	-0.344493
ORC6	0.703318	-0.34453
CHRNE	0.487819	-0.344642
PTMS	0.607874	-0.34465
BACE2	0.345846	-0.34475
MYO10	0.455212	-0.344889
EPHA4	0.403462	-0.345295
IRF5	0.677667	-0.345348
HBD	0.318219	-0.345939
ABHD18	0.517889	-0.346393
TLE4	0.457306	-0.346453
RAP1GAP	0.661038	-0.346504
POU5F1B	0.308097	-0.347021
CACNA1B	0.614116	-0.347616
NFYA	0.450671	-0.347729
SEMA6D	0.523856	-0.347744
GSE1	0.468852	-0.347767
FUT2	0.545185	-0.347935
ESRRA	0.480168	-0.34847
RUNX1-IT1	0.768723	-0.348506
PPFIA2	0.320977	-0.348672
GJA5	0.447369	-0.350177
RBPJL	0.483959	-0.350331
DNAH9	0.542373	-0.350576
PPARA	0.346136	-0.350578
RGSL1	0.362923	-0.35061
VSX1	0.373709	-0.35081
PRPF6	0.556669	-0.351065
KLK8	0.352186	-0.351226
HDAC6	0.652946	-0.351585
MIS18BP1	0.350061	-0.351808
NFASC	0.348615	-0.352022
ARSD	0.532279	-0.353159
HMOX1	0.627271	-0.353707
DAPP1	0.561255	-0.353814
ALDH1A2	0.413013	-0.353834
MPZ	0.391813	-0.354354
DKFZP434A062	0.381316	-0.355298
TNFAIP2	0.679283	-0.355901
KRT33B	0.353847	-0.355906
ZNF257	0.463347	-0.356141
PPP2R5A	0.390306	-0.356372
MON2	0.413829	-0.356613
RFX1	0.601289	-0.356709
MARK2	0.63817	-0.357257
CFAP45	0.377688	-0.357306
CUBN	0.474958	-0.357481
CELSR3	0.498178	-0.358193
UCN	0.525005	-0.35848
ZNF512B	0.62145	-0.35848
TFAP2B	0.394883	-0.359128
AMH	0.461189	-0.359344
ANKZF1	0.494697	-0.359417
HIST1H2AJ	0.378637	-0.359772
SPTBN1	0.499076	-0.360202
DDX11	0.413311	-0.360369
SIPA1L3	0.487804	-0.360768
NXF2	0.477407	-0.361135
PGM5	0.588921	-0.36115
HSD17B3	0.282705	-0.361466
DUX1	0.472635	-0.361563
RALGDS	0.555853	-0.362004
RAI14	0.477648	-0.362029
RUNX1	0.517251	-0.362062
RHBDF2	0.488234	-0.362567
LRP6	0.540608	-0.362769
SOX4	0.611001	-0.362923
RBL2	0.334999	-0.363109
HRH2	0.415831	-0.36412
LCOR	0.494397	-0.364314
ZZEF1	0.550293	-0.364413
KCNC2	0.484705	-0.364521
NOTCH1	0.652093	-0.364715
GPR132	0.588673	-0.364717
SLC26A1	0.541296	-0.364957
OR3A3	0.550342	-0.364998
ARR3	0.53306	-0.365017
DPF1	0.566993	-0.365298
UBR4	0.430226	-0.365338
ENG	0.729687	-0.366333
ITGA10	0.390722	-0.367117
OSBPL10	0.368208	-0.367877
MYO6	0.53477	-0.36833
CEP295	0.35545	-0.368339
MRPL57	0.609579	-0.369086
GRK2	0.671869	-0.369121
TDRD12	0.309506	-0.369334
FLCN	0.567304	-0.3695
DPY19L1P1	0.487246	-0.369659
SORBS3	0.61771	-0.371621
ZNF324	0.633932	-0.372061
MYH14	0.482779	-0.373044
NOTCH2NLA	0.69393	-0.373076
KRI1	0.431018	-0.373473
PRRG2	0.305551	-0.373514
RGS5	0.393273	-0.373607
PLCXD1	0.36752	-0.373671
C9ORF153	0.461202	-0.374414
PTPRM	0.535458	-0.375034
GRAP2	0.492559	-0.375466
EPN3	0.498765	-0.375694
DGKH	0.41061	-0.376437
FKBP4	0.45933	-0.37739
GSDMB	0.622562	-0.37789
PRRC2A	0.465332	-0.377988
SEC24D	0.537586	-0.378195
ZNF362	0.540768	-0.378303
DDX17	0.61769	-0.378348
LYPD3	0.495901	-0.378675
TOP3A	0.548705	-0.3788
GTF2IRD2B	0.384663	-0.379274
PPP1R37	0.561439	-0.380011
DOHH	0.432649	-0.380056
CITED1	0.472303	-0.381617
IKBKB	0.645015	-0.38179
MBD1	0.516014	-0.381932
IQGAP1	0.584548	-0.382033
OGT	0.67983	-0.382067
ARAP3	0.455087	-0.38235
CLDN15	0.399511	-0.382529
NBEAL2	0.511982	-0.38318
LUC7L3	0.656098	-0.383334
PPP1R3D	0.47858	-0.383402
KLHL3	0.432641	-0.383918
MYO9B	0.673874	-0.384026
H6PD	0.553865	-0.386385
LOC100505915	0.640049	-0.386753
NEUROD6	0.325082	-0.387165
OSGIN1	0.347319	-0.387281
FAM153A	0.432489	-0.387798
TPR	0.360851	-0.388943
RASA4	0.503112	-0.389309
ZNF638	0.446942	-0.389428
CC2D1A	0.511771	-0.3895
OSM	0.39644	-0.389768
ATP8B3	0.367334	-0.390278
AKAP9	0.495062	-0.390727
HTATSF1	0.605655	-0.390824
CYP2W1	0.550374	-0.391244
ABI3BP	0.711382	-0.391286
NKX6-1	0.455171	-0.391298
NOTCH4	0.496734	-0.391562
IL13	0.346371	-0.391829
MAP3K12	0.612714	-0.391967
AAGAB	0.395699	-0.392313
FABP2	0.471939	-0.393686
NDUFB2-AS1	0.508347	-0.394111
TAOK2	0.670999	-0.3942
FNBP1	0.684064	-0.394598
ZNF10	0.565711	-0.39499
KCTD13	0.58449	-0.395017
PKLR	0.427325	-0.395075
BTBD18	0.593636	-0.396896
TNKS	0.520389	-0.39806
PCDHGA3	0.658982	-0.398082
CCNL2	0.727091	-0.398265
GUCA1B	0.315691	-0.398555
TSPYL2	0.385808	-0.398805
RECQL4	0.368618	-0.398821
IGF2BP2	0.581455	-0.399017
GFRA4	0.399305	-0.399066
MAGEA9	0.474594	-0.399407
HGS	0.515303	-0.399416
PPP1R10	0.660126	-0.399693
ENTR1	0.52425	-0.399698
MAPK8IP1	0.537501	-0.39979
ECE2	0.518723	-0.399961
BICD1	0.684002	-0.40018
GAS8	0.434852	-0.40041
PPP5C	0.5001	-0.401284
UBE2H	0.349118	-0.401431
NUAK1	0.363767	-0.401594
STAT2	0.674287	-0.402485
WDR60	0.580212	-0.403249
EPRS	0.634622	-0.403289
CHKA	0.507095	-0.403356
KPTN	0.564296	-0.403359
POFUT2	0.588948	-0.403398
VIP	0.426765	-0.403811
CELF3	0.56689	-0.40411
MTRF1	0.554564	-0.404839
TBL1X	0.708001	-0.405208
ZSCAN18	0.591187	-0.405703
ATXN7L3B	0.411972	-0.40578
LMAN1L	0.545142	-0.405793
FXR2	0.402316	-0.406197
AKAP17A	0.563717	-0.406302
KDR	0.345762	-0.406373
EGFL8	0.570878	-0.406451
POM121C	0.519081	-0.40668
BPTF	0.611957	-0.406822
EEF1A2	0.37826	-0.406996
TM6SF2	0.53232	-0.407139
KCNC4	0.365982	-0.407316
RNF19A	0.54241	-0.407342
ADRB3	0.443327	-0.407491
CXORF21	0.639861	-0.407525
CCDC68	0.386828	-0.407535
PSMB1	0.414852	-0.407849
PAX2	0.348941	-0.407851
COX20	0.617218	-0.408278
MYO9A	0.548857	-0.408366
PHC1	0.50457	-0.408934
CLDN3	0.526691	-0.409188
CRMP1	0.515682	-0.409324
HOXC4	0.610471	-0.409875
SLC44A1	0.488901	-0.409959
BCAM	0.460003	-0.411356
HTR5A	0.540517	-0.411805
IPO8	0.483524	-0.412097
GALR1	0.549011	-0.412228
CPM	0.373732	-0.412604
LINC00342	0.725524	-0.412694
NPDC1	0.391865	-0.413017
GLI1	0.524328	-0.413058
PDGFA	0.533959	-0.413298
ZMYND8	0.546812	-0.413914
MLLT10	0.532414	-0.415023
ATF6B	0.632244	-0.415087
TIMP3	0.480124	-0.415584
IL17B	0.474215	-0.415649
KCNQ1DN	0.397026	-0.416248
DLK2	0.658261	-0.416399
ECHDC2	0.489348	-0.417307
MAFG	0.653025	-0.418113
HTR4	0.387701	-0.418382
CSNK1E	0.403633	-0.419175
RNF186	0.495105	-0.419635
P2RX3	0.39724	-0.419912
MAP3K6	0.40604	-0.420649
PKM	0.757872	-0.421483
PTPRE	0.603328	-0.422579
MUC6	0.44522	-0.423209
PPT2	0.669555	-0.424735
ZNF692	0.616591	-0.425249
POU5F1P4	0.683346	-0.42571
EDC3	0.559768	-0.425713
NEIL1	0.472473	-0.425734
PAN2	0.724038	-0.42602
TCF4	0.663878	-0.426337
ATG16L1	0.556617	-0.426646
RAB13	0.545704	-0.426891
ARHGEF17	0.640923	-0.42694
SECISBP2	0.532333	-0.427174
KCNQ4	0.616247	-0.427239
NEU3	0.414854	-0.42751
HSPBAP1	0.448676	-0.427853
SMG1	0.482304	-0.427932
SNPH	0.581348	-0.429125
PRKDC	0.534093	-0.42975
SFRP5	0.354089	-0.429893
SLCO2A1	0.415091	-0.430299
AP3B2	0.447012	-0.430352
LOC155060	0.762039	-0.430416
TNK2	0.565499	-0.431046
LMBR1L	0.578369	-0.431412
BTBD9	0.496939	-0.432032
POLG	0.523476	-0.432273
KAT6A	0.473768	-0.432408
MFN2	0.71207	-0.432662
ICAM4	0.407682	-0.433488
HPS3	0.392543	-0.433817
KMT2B	0.512262	-0.434617
PLEKHH3	0.669366	-0.434771
HSD17B7	0.574232	-0.434818
FOXD2	0.551836	-0.435553
SEPTIN9	0.64291	-0.435934
ACR	0.486968	-0.435946
ERBIN	0.429331	-0.43596
THOC1	0.684114	-0.436058
RAPGEF2	0.493765	-0.43708
FAM106A	0.509599	-0.437193
VCX2	0.583228	-0.437526
OVGP1	0.414496	-0.438022
ZNF609	0.541732	-0.438664
CATSPER2	0.676268	-0.438859
ZNRF4	0.366456	-0.439183
FER	0.498924	-0.440078
RANGAP1	0.561305	-0.441011
SLC6A11	0.381935	-0.441159
ATP6V1B1	0.450711	-0.441702
SWAP70	0.496928	-0.442359
NUP50	0.594294	-0.442615
CCDC30	0.496492	-0.443062
WASL	0.490796	-0.444392
LINC00597	0.703164	-0.445043
ADPRH	0.612068	-0.445423
SNRK	0.54369	-0.445938
MTHFR	0.540375	-0.447088
PTP4A3	0.415802	-0.447312
GNA13	0.374539	-0.447415
CARD8	0.630027	-0.447841
KRT1	0.451843	-0.447952
TGM2	0.557641	-0.448227
LRRC1	0.360857	-0.448276
TOM1L2	0.721923	-0.448461
DND1	0.654067	-0.448736
DDR1-DT	0.600279	-0.448888
SAMD4B	0.549136	-0.448978
TMEM259	0.749803	-0.449111
PDCD6	0.643893	-0.449402
CPSF4	0.450146	-0.449477
PTPRA	0.603252	-0.44957
GMEB1	0.576222	-0.449841
UBR2	0.722798	-0.450253
FAM131A	0.390317	-0.45046
DYM	0.482808	-0.451624
TNFRSF10C	0.418085	-0.451651
KCNJ4	0.426789	-0.451873
PAQR6	0.514063	-0.452067
TCF12	0.711237	-0.452208
RCC1	0.416554	-0.452351
CEP170B	0.669036	-0.452656
AIRE	0.439882	-0.45282
CLDN18	0.351755	-0.45303
INPPL1	0.801744	-0.453346
IRF2BP1	0.541905	-0.453879
NMUR1	0.492555	-0.454776
DIAPH1	0.553211	-0.456068
TRIM46	0.501388	-0.45642
LARS	0.634567	-0.457549
ABL1	0.456039	-0.457938
DCLRE1C	0.498624	-0.457977
CSNK1G2	0.723115	-0.458345
HNRNPH1	0.487989	-0.458348
MICOS10P1	0.735444	-0.460169
USP34	0.734636	-0.46168
PRR36	0.355899	-0.461845
NLRP1	0.718107	-0.461875
CYP4F12	0.622354	-0.462468
SMA4	0.758195	-0.462565
EEA1	0.403484	-0.462671
EIF5A	0.542975	-0.462685
ADAMTSL4	0.687638	-0.462935
TBC1D8	0.592044	-0.463052
COL6A1	0.759893	-0.46323
MRTFB	0.459351	-0.465002
KLF13	0.47108	-0.465481
NUP188	0.639505	-0.46581
POM121	0.642428	-0.46612
NGLY1	0.482786	-0.466509
LSM14B	0.41308	-0.467015
ATXN2L	0.694022	-0.468302
GJA8	0.431638	-0.468313
RSRC1	0.481891	-0.469228
DGKD	0.64133	-0.469584
CHD8	0.628957	-0.470243
CTNNB1	0.513649	-0.470656
HERC2P2	0.64679	-0.470867
SLC12A4	0.543355	-0.471201
CSF1	0.522468	-0.472565
ZCCHC14	0.617888	-0.472923
KIAA0355	0.500038	-0.473005
NFIB	0.64297	-0.473404
MICAL1	0.499869	-0.473725
PLCG1	0.422605	-0.474237
CDC42BPA	0.722528	-0.474299
CES1P1	0.714566	-0.47462
CYTH1	0.79156	-0.475539
MED6	0.466441	-0.475932
SLC7A6	0.422976	-0.476063
LRRC3	0.656198	-0.476549
PODNL1	0.731835	-0.476623
DLEU2L	0.641411	-0.477095
RSU1	0.766216	-0.478619
AP3D1	0.723239	-0.479032
TCAP	0.486331	-0.479379
PRODH2	0.528248	-0.479391
TRAPPC10	0.70771	-0.479608
PACSIN3	0.588704	-0.479859
CHD4	0.722727	-0.480914
PLVAP	0.480092	-0.481133
PTDSS2	0.406416	-0.481675
PABPN1	0.702061	-0.481696
DDX31	0.630121	-0.481725
ANKRD36	0.565996	-0.482516
WWC2	0.443327	-0.482601
USP33	0.450716	-0.482823
ERICH1	0.558747	-0.483163
POU5F1P3	0.666079	-0.483297
GTF2H2B	0.693831	-0.484155
KIF25	0.674995	-0.484756
FUS	0.739176	-0.484811
MAFK	0.462027	-0.484902
FSCN2	0.470517	-0.485245
KRT19P2	0.538073	-0.485715
PDE4C	0.745124	-0.485922
MAG	0.603967	-0.485956
MLXIP	0.632587	-0.486025
SND1-IT1	0.62378	-0.486438
PTPRH	0.462406	-0.486503
ADAM15	0.661858	-0.487242
ADM2	0.633691	-0.487325
SSTR2	0.449734	-0.488686
SLC28A2	0.640444	-0.489519
CFHR1	0.59601	-0.489677
CREBBP	0.487797	-0.490098
RPL14	0.483793	-0.490147
MNT	0.485704	-0.490967
SOGA1	0.70426	-0.491293
ITGA7	0.691502	-0.492218
CDC42EP2	0.370273	-0.494511
TOP3B	0.705556	-0.494604
PDE4A	0.63951	-0.495457
EPOR	0.70692	-0.495557
ZNF587	0.673961	-0.496522
NPIPA1	0.733705	-0.496769
TUT1	0.637197	-0.497348
NOD1	0.468599	-0.497508
GOLGA8A	0.706897	-0.498763
PI3	0.489087	-0.498935
MXD1	0.641251	-0.499449
HMGXB3	0.666871	-0.499692
ARHGAP33	0.777989	-0.501119
CDC25C	0.465846	-0.501616
PBX2	0.557777	-0.501706
KMT2A	0.725209	-0.502182
MYOG	0.632133	-0.502439
ADCYAP1R1	0.503987	-0.502856
PTGER4P2-CDK2AP2P2	0.445691	-0.502915
DUSP6	0.553239	-0.503116
OGFR	0.710741	-0.503261
KAZN	0.600589	-0.504596
OR10C1	0.32649	-0.50519
HNRNPUL2	0.810897	-0.506553
RRN3P1	0.474081	-0.506815
ADARB1	0.584051	-0.507106
TMEM63A	0.738681	-0.507729
DIP2A	0.66094	-0.508595
PKD1P5	0.7786	-0.508684
LCAT	0.751443	-0.508715
HYMAI	0.585403	-0.508863
MARS	0.591069	-0.509015
CCNT1	0.564098	-0.50905
RAB35	0.73329	-0.509103
FGFR1	0.785619	-0.509787
LTB4R	0.465781	-0.511809
GON4L	0.594928	-0.511859
FURIN	0.621487	-0.512372
RPL17	0.618612	-0.512897
CCDC87	0.676963	-0.513284
TOMM40	0.597001	-0.513565
ASAP1-IT1	0.728493	-0.513639
PGLYRP1	0.689605	-0.514507
IL3RA	0.62126	-0.515126
SYNE1	0.527057	-0.515411
EIF4G2	0.663034	-0.516564
BMS1	0.551727	-0.516587
GPR157	0.655491	-0.516675
SEMA4C	0.690752	-0.51672
SRPRA	0.768574	-0.516864
USP10	0.697576	-0.517071
STK4	0.617641	-0.517399
GOLGA4	0.66393	-0.517435
PRKY	0.537347	-0.517957
HSF4	0.560975	-0.518066
MYO15B	0.745563	-0.518285
DNAJC3	0.623703	-0.518392
DUS1L	0.638537	-0.519236
HUWE1	0.659862	-0.519286
CYTH3	0.781312	-0.520239
GATAD1	0.810213	-0.520711
RPL38	0.529288	-0.520934
DKFZP586I1420	0.693413	-0.521467
UTRN	0.666223	-0.521696
PIAS4	0.741574	-0.523602
CALD1	0.847568	-0.524154
SLCO3A1	0.702271	-0.524319
ZBTB38	0.700891	-0.524733
PTPN12	0.617742	-0.526
ILRUN	0.677393	-0.526901
SPG21	0.755089	-0.527285
MKRN4P	0.739534	-0.528098
CNPY4	0.71964	-0.528397
SLC37A1	0.516192	-0.52885
HPCA	0.559749	-0.529702
RBFADN	0.640361	-0.529769
STAG3L3	0.876209	-0.52991
SH3PXD2A	0.797447	-0.530961
CDC42SE1	0.728847	-0.531605
C2ORF72	0.490045	-0.531801
ARHGEF1	0.698524	-0.532095
CDK11B	0.645902	-0.532186
KISS1	0.548633	-0.533137
ECE1	0.640105	-0.533564
RGS12	0.639898	-0.533677
MAU2	0.534575	-0.534176
ENOSF1	0.747306	-0.53429
WSB1	0.725779	-0.534297
NACA4P	0.568596	-0.534471
RAPGEF1	0.71253	-0.535405
SUGP2	0.866995	-0.536345
DHX34	0.47056	-0.537229
SLC35E1	0.702858	-0.537284
LETM1	0.69372	-0.537489
DHX9	0.46378	-0.53788
SAFB	0.672501	-0.538834
DDX43	0.666002	-0.53898
ZBTB25	0.547318	-0.539344
N4BP2L2-IT2	0.630033	-0.539689
EPN1	0.69036	-0.53985
CYP1B1	0.73474	-0.53992
RBBP9	0.457496	-0.541547
TMEM74B	0.635763	-0.541976
PXN	0.751788	-0.542351
PPFIBP1	0.60127	-0.543079
SLC9A5	0.668029	-0.543786
MARK1	0.522817	-0.546243
OVOL3	0.771943	-0.547045
ERV3-2	0.46171	-0.547591
GDF15	0.377311	-0.548116
LAMC1	0.475177	-0.548163
PKD1P1	0.701441	-0.548381
CD99P1	0.544403	-0.548587
SMARCA4	0.707213	-0.549222
LOC100506282	0.604046	-0.549393
RBM19	0.748146	-0.551186
PPIA	0.689637	-0.551208
HSPA6	0.600145	-0.551584
AMY1A	0.544236	-0.551862
CASP4	0.656582	-0.552053
DCAF16	0.722171	-0.552219
ZNF451	0.734586	-0.553121
FGD2	0.699131	-0.553449
DLC1	0.662209	-0.554551
JMJD6	0.580974	-0.55463
RNF122	0.568288	-0.556261
PNISR	0.685956	-0.556521
SPIN1	0.599481	-0.556647
MZT2B	0.814858	-0.557198
CBX8	0.487289	-0.557477
GRK1	0.62683	-0.557524
DCAF4	0.675695	-0.558568
ENO3	0.579512	-0.559127
KIAA0754	0.774363	-0.561019
TBX2	0.548792	-0.561187
SPPL2B	0.645561	-0.561233
ZBTB44	0.825551	-0.561636
PER2	0.605334	-0.56219
RPL23	0.556434	-0.562203
TBKBP1	0.618607	-0.562591
BICRA	0.70043	-0.562645
CELF1	0.782359	-0.562937
LGALSL	0.556795	-0.5638
MRTFA	0.666888	-0.564177
TTLL5	0.777529	-0.564204
HMGCS1	0.540894	-0.564372
NR5A1	0.730478	-0.565029
CLASRP	0.697669	-0.567187
ARGLU1	0.65077	-0.567504
N4BP2L2	0.723625	-0.56813
HOXD11	0.509267	-0.56903
CCL25	0.584872	-0.569069
SPDYE2	0.850317	-0.569512
TKT	0.508993	-0.570691
GPATCH8	0.710363	-0.570763
OTUD4	0.487742	-0.571445
GOLGA6L9	0.644897	-0.571458
LOC440434	0.858963	-0.572582
NUMA1	0.860469	-0.573005
AGO3	0.625985	-0.573402
XRCC2	0.661504	-0.574154
MMP14	0.749759	-0.574932
SSTR3	0.671589	-0.575574
PCDH17	0.572304	-0.576642
SEMA4G	0.526276	-0.577786
LDB3	0.544042	-0.577901
APBB1	0.627876	-0.577918
TSR1	0.537978	-0.578347
PPFIA1	0.792139	-0.579718
IRGQ	0.664092	-0.579999
NFIC	0.774833	-0.580949
DDX3X	0.602459	-0.581547
B4GALT1	0.619549	-0.581663
AKT2	0.710957	-0.584603
SEC31B	0.817215	-0.585058
ZDHHC11	0.784363	-0.586306
SHMT1	0.58472	-0.586356
EFNB2	0.511916	-0.586458
ARID5A	0.618114	-0.58679
ACVR1B	0.52452	-0.588082
MTA1	0.735596	-0.588329
SPDEF	0.666132	-0.58926
ZBTB7C	0.70144	-0.589425
DMWD	0.789523	-0.589956
SRRM1	0.703874	-0.590889
MZF1	0.818305	-0.590963
MAGI1	0.74732	-0.591841
PRKAR2A	0.81321	-0.592072
PPP2R5B	0.571135	-0.593029
CIAO1	0.641886	-0.593073
HADHA	0.752669	-0.593458
UBE2G2	0.64877	-0.593675
KLF7	0.60822	-0.594051
EBLN2	0.808471	-0.594173
PARP6	0.732695	-0.594701
APP	0.752761	-0.595779
ALPK1	0.85399	-0.595792
FNBP4	0.627588	-0.595961
SLC25A37	0.700323	-0.596338
IGFBP7	0.466063	-0.596765
ANKRD36B	0.903991	-0.599047
TENT2	0.857577	-0.5991
LRRFIP1	0.76169	-0.599178
ZFAND6	0.568103	-0.599499
ZNF562	0.761192	-0.599532
NFAT5	0.650676	-0.600129
SH2B2	0.713896	-0.600215
PRPF40A	0.624846	-0.60082
PLK3	0.734223	-0.602142
FRMD4A	0.873399	-0.60284
ZC3H7B	0.739306	-0.60318
DLG5	0.737326	-0.603579
RERE	0.559559	-0.603667
RPL35A	0.591063	-0.603715
ZNF611	0.790335	-0.604211
STX16	0.829607	-0.604725
TAOK1	0.814659	-0.605873
NPIPB15	0.748513	-0.607658
CTTN	0.641589	-0.607682
HIPK2	0.65295	-0.607892
IL6R	0.490395	-0.609525
P2RX6	0.654834	-0.609909
MED1	0.77611	-0.610717
RPA4	0.616017	-0.611633
SON	0.811426	-0.612377
RAB11FIP3	0.737285	-0.61469
TRAK2	0.615274	-0.615276
PHF21A	0.656342	-0.616452
SNRNP70	0.883047	-0.616585
FBXW4P1	0.722155	-0.61699
ATP8B1	0.745892	-0.617706
TNKS2	0.740408	-0.618182
GLYR1	0.754937	-0.618273
CDK13	0.738658	-0.618383
PLXNB1	0.588817	-0.618655
TNPO1	0.753673	-0.620018
NFX1	0.699536	-0.620327
NADK	0.60464	-0.620413
RALGAPA1	0.628104	-0.620636
TUBGCP2	0.757136	-0.620942
GABBR1	0.89375	-0.621906
ZNF721	0.82069	-0.623008
ZNF160	0.845331	-0.623104
TCF7	0.754547	-0.623118
MEG3	0.851018	-0.624578
KMT5A	0.871583	-0.625029
TNFRSF10B	0.561104	-0.625475
POLR1B	0.784006	-0.626439
ANKRD10-IT1	0.710652	-0.626465
TAF1C	0.766547	-0.627024
GJB1	0.682743	-0.628277
PRKACA	0.83633	-0.629198
KIF13A	0.779241	-0.630982
BIN3-IT1	0.664777	-0.631138
DCAF7	0.730826	-0.631752
HAUS2	0.867806	-0.632748
RUFY2	0.798458	-0.633672
ANKRD11	0.833413	-0.634495
ILF3	0.760624	-0.635468
SMPD4	0.80034	-0.635841
PRR11	0.82424	-0.636362
SF1	0.705062	-0.636386
VGLL4	0.676887	-0.636838
NAA15	0.600003	-0.637107
CCDC47	0.579491	-0.638274
RPL10	0.813606	-0.638655
MAST4	0.720698	-0.639783
SENP3	0.665782	-0.640689
MAPKBP1	0.828116	-0.640778
SFPQ	0.736322	-0.642112
SLC26A10	0.62002	-0.642339
TGFBRAP1	0.677118	-0.643365
ITGB4	0.638033	-0.643461
CEP350	0.760823	-0.643585
LAMA5	0.567032	-0.643667
DDR2	0.711262	-0.645255
VARS	0.628097	-0.649171
SFI1	0.814682	-0.649844
BRD4	0.695015	-0.650127
WNK1	0.824162	-0.651805
AGAP4	0.887574	-0.652616
FKSG49	0.863512	-0.656005
KRTAP5-8	0.799509	-0.658341
SF3B1	0.836355	-0.659534
MUC3B	0.823477	-0.660907
TRIM33	0.5625	-0.661707
CSPP1	0.671769	-0.662579
SCAF11	0.747182	-0.663329
CLK1	0.478411	-0.664825
MAP2K7	0.776966	-0.665995
NFKB2	0.704451	-0.666818
BCL7A	0.661977	-0.667942
SLC7A8	0.778583	-0.668343
HIPK1	0.86953	-0.668936
ANKHD1-EIF4EBP3	0.762306	-0.67115
HDAC7	0.749534	-0.671219
ZBTB20	0.771312	-0.671488
ZMYM2	0.725251	-0.675111
SRRT	0.852743	-0.675852
DENND3	0.695373	-0.676631
THOC2	0.795719	-0.678069
UNC45A	0.879084	-0.678777
NFATC2IP	0.77006	-0.681784
PHACTR1	0.744108	-0.683753
RBM6	0.841623	-0.684715
NKTR	0.851272	-0.685115
BRD2	0.756927	-0.687033
TRA2A	0.852594	-0.687853
NPIPB3	0.90988	-0.688766
ADAM17	0.777854	-0.689281
ZNF669	0.759138	-0.690159
CCZ1B	0.804156	-0.691003
GSN	0.800604	-0.691223
EIF4G1	0.80602	-0.693335
RBBP6	0.670099	-0.695559
FBXW12	0.88931	-0.695643
IFI16	0.681751	-0.700602
KDM4B	0.729651	-0.70518
KDM7A	0.688578	-0.709518
EPAS1	0.832452	-0.712338
SCAF4	0.767531	-0.716002
E2F3	0.671503	-0.716062
LRCH1	0.635007	-0.716181
DAPK3	0.725759	-0.717795
SLC25A36	0.767987	-0.722374
AKAP13	0.72162	-0.722612
SRSF4	0.605841	-0.725101
NACA	0.549521	-0.725436
SRRM2	0.917218	-0.734562
TGFBR2	0.762758	-0.739409
PRRC2C	0.844911	-0.739679
NCOA3	0.663956	-0.741255
TAF15	0.607173	-0.743501
ACBD3	0.736857	-0.747459
SFSWAP	0.853951	-0.747943
RBM25	0.761318	-0.750977
EBF2	0.709519	-0.752926
SIN3B	0.790669	-0.753859
PRPF3	0.665767	-0.75966
MED13L	0.810708	-0.761843
SRSF5	0.834471	-0.766152
LPP	0.756282	-0.769245
PTMA	0.559252	-0.770228
PVR	0.701138	-0.77041
TOP1	0.764114	-0.796176
GRB10	0.774042	-0.868629

## Sheet: yellow
ID	geneModuleMembership	geneTraitCor
B3GALNT1	0.77107	0.806431
ABHD14A	0.748829	0.805191
EPYC	0.72196	0.802227
SSR4	0.775045	0.79048
COPZ2	0.830045	0.786325
TRIM68	0.842597	0.785246
ARPC1A	0.769154	0.781871
ARL1	0.732348	0.768933
PUDP	0.755669	0.765442
MRPL48	0.850214	0.76134
AGA	0.832552	0.757513
SLC5A3	0.673807	0.757224
PRDX4	0.66088	0.752459
TMCO3	0.754123	0.751603
ZDHHC4	0.809788	0.749708
TCTA	0.814723	0.741884
DNAJC10	0.659857	0.736812
UQCR10	0.795523	0.736007
ACOT13	0.76034	0.732212
PSMB10	0.641442	0.728287
MGAT4C	0.724121	0.724095
RPA3	0.705574	0.722882
PRKACB	0.714477	0.721329
PEX2	0.807575	0.721127
TRAPPC4	0.636998	0.72094
ZFP64	0.607783	0.719848
SC5D	0.672869	0.719603
TMEM230	0.791251	0.718612
PCCB	0.724763	0.718063
APOBEC3C	0.748463	0.717935
LTC4S	0.694833	0.717514
NAT1	0.821844	0.715251
TUSC2	0.736935	0.714811
WNT5B	0.73714	0.711565
NAP1L3	0.761367	0.71128
PARL	0.801417	0.703893
ZNF529	0.596478	0.697004
EFEMP2	0.6726	0.696644
SOCS6	0.627392	0.695493
LRRC42	0.525681	0.692589
JMJD4	0.58894	0.686653
CALML4	0.714825	0.68604
BEX3	0.695924	0.684366
HNMT	0.839158	0.683929
PDGFC	0.645188	0.683201
C1GALT1C1	0.737833	0.681822
AKIP1	0.819253	0.681609
SNX11	0.793669	0.681245
CHRNB1	0.853246	0.673876
PDZRN4	0.595111	0.671473
PIGF	0.702229	0.670881
SNX17	0.753869	0.669761
FGGY	0.695633	0.666473
GPAA1	0.702362	0.6638
SPA17	0.581101	0.66351
SCRN3	0.529003	0.661039
MSH2	0.792884	0.658786
RNF170	0.572806	0.65799
INSIG2	0.636132	0.65684
LRMP	0.603241	0.654383
GET1	0.782694	0.652162
TNFRSF11B	0.479966	0.651205
ASF1A	0.906787	0.64953
CKLF	0.763661	0.648302
PNPLA4	0.680459	0.647662
HPGDS	0.745191	0.64716
TRAF3IP3	0.691038	0.64669
ZKSCAN4	0.644703	0.644579
NDUFA8	0.747693	0.643131
LOC728392	0.532862	0.642446
YIPF3	0.645817	0.641916
GDE1	0.586167	0.64046
SLC18A2	0.693889	0.639682
FBLN5	0.543698	0.638061
TMEM106C	0.825266	0.636372
POT1	0.731871	0.630995
B9D1	0.682246	0.629627
UROS	0.710083	0.629285
TAPBPL	0.606198	0.628976
TLR3	0.687498	0.628786
UBL3	0.601207	0.625078
LIMCH1	0.464444	0.621651
LIPT1	0.789629	0.616516
TTLL1	0.718951	0.615947
CBR1	0.668115	0.614302
SAMSN1	0.590695	0.613962
CIITA	0.440154	0.613924
MFAP4	0.662657	0.61388
CD2	0.507129	0.612175
ATP6V0B	0.476833	0.609807
TMEM14A	0.808478	0.609054
SIL1	0.641149	0.609004
CASP1	0.679613	0.608162
PLGRKT	0.58017	0.608135
UBL4A	0.670311	0.608005
USP46	0.744711	0.607551
RTP4	0.764119	0.606581
ALDH5A1	0.673918	0.606489
TACO1	0.679849	0.60401
MS4A2	0.635628	0.60352
CD58	0.533139	0.603442
BRINP1	0.431185	0.600935
IGKC	0.572227	0.600335
IL11RA	0.656933	0.600243
RPL23AP7	0.729321	0.599789
DHRS1	0.605761	0.59943
IGLC1	0.505149	0.598051
CBR3	0.705002	0.597406
NDUFA1	0.680594	0.596856
IFT52	0.600792	0.596731
MREG	0.470434	0.59489
ZSCAN26	0.73514	0.592153
FADD	0.759754	0.591644
TP53TG1	0.737605	0.589982
DET1	0.592135	0.588814
THAP1	0.719811	0.588398
THYN1	0.74287	0.587962
PDHB	0.797327	0.586174
SELL	0.404701	0.585807
EFEMP1	0.44979	0.58463
ST8SIA1	0.682699	0.584498
NDUFA3	0.659204	0.583552
SLC35A5	0.654242	0.583063
DPYS	0.479162	0.582778
GTF2E1	0.632789	0.582463
ZNF747	0.583395	0.581545
TLR1	0.551571	0.580054
SMIM27	0.734982	0.579018
ASTE1	0.697877	0.576544
PIGV	0.738902	0.575541
LYRM9	0.643656	0.573219
N6AMT1	0.698592	0.573008
RPE65	0.565726	0.571174
HTR2B	0.616688	0.570393
MRPS33	0.716341	0.570256
TDO2	0.535329	0.569758
DEPTOR	0.669034	0.568732
SERHL2	0.612977	0.568277
MOCS2	0.667776	0.566717
MNS1	0.653489	0.5659
GDF10	0.587899	0.565685
NPR3	0.39578	0.564596
CRNKL1	0.655466	0.563544
CD300A	0.504224	0.563032
ZNF668	0.573098	0.562941
C5ORF30	0.535204	0.56206
PDE6D	0.773007	0.561721
RAB23	0.688703	0.56129
SEL1L3	0.424752	0.560029
RBX1	0.718284	0.55981
TXNDC15	0.467858	0.559097
SFT2D2	0.563812	0.558638
EXT2	0.637689	0.557334
DDA1	0.629605	0.555243
HIRIP3	0.701169	0.553724
ST6GALNAC5	0.440232	0.55279
KAZALD1	0.65259	0.552519
MINDY2	0.474913	0.548575
POU2AF1	0.440094	0.548107
NDUFAF3	0.681193	0.548068
GIMAP4	0.734768	0.547774
IGK	0.506121	0.547297
LOC730101	0.608749	0.546511
GLRB	0.543566	0.546462
ZNF112	0.640996	0.543236
LOC441601	0.542085	0.542956
UCHL3	0.461993	0.542494
RWDD2A	0.540127	0.541856
TRAC	0.4782	0.54089
IGLJ3	0.469595	0.540586
PPP1R3C	0.466037	0.5391
REEP4	0.498996	0.538175
AIDA	0.63997	0.538011
RMI1	0.548875	0.537784
GOT1	0.515006	0.537278
AP4M1	0.620268	0.534065
C7ORF25	0.672718	0.533763
LINC01140	0.509511	0.5334
PLEKHJ1	0.494186	0.532721
ZNHIT1	0.708877	0.531848
STN1	0.662314	0.531167
GBA3	0.368968	0.530031
CCR2	0.43014	0.529198
RPH3AL	0.500051	0.529001
SNX2	0.570907	0.528543
STMN2	0.594795	0.527884
KCNQ2	0.401526	0.527074
CRYZ	0.571433	0.526812
EFNA4	0.621856	0.526345
BLVRA	0.636885	0.524014
APEH	0.646457	0.522886
NME3	0.801929	0.521861
ACO2	0.576351	0.521599
CDKN2A	0.388268	0.521078
TAS2R13	0.369851	0.521055
SEC23A	0.550426	0.520271
POLR3K	0.609577	0.519826
PDLIM2	0.653066	0.519748
NMD3	0.585071	0.519426
HSD11B2	0.622699	0.519401
IGLV1-44	0.424005	0.518876
BRF2	0.674691	0.518142
ZNF322	0.639846	0.517637
PAAF1	0.700587	0.517509
LPAR6	0.551479	0.516725
FANCF	0.635509	0.516581
LHPP	0.432346	0.515262
ZNF223	0.446065	0.514572
GPC5	0.45463	0.513165
IFIT1	0.679204	0.512627
NQO2	0.619144	0.512438
HERC4	0.314239	0.510669
LIG3	0.558214	0.50851
WDCP	0.554504	0.507914
SCUBE2	0.580513	0.507834
TOR1AIP1	0.692953	0.507713
KCNS3	0.662651	0.506517
CLIC3	0.643049	0.506138
SYNC	0.408033	0.505119
ZBED8	0.539871	0.504589
FDXR	0.587633	0.504462
SNUPN	0.724144	0.504029
TMEM187	0.724299	0.503818
TK1	0.341317	0.503502
DIO1	0.391884	0.503025
PRR5L	0.648192	0.502741
NVL	0.589572	0.501274
DHRS7B	0.742973	0.499667
ZNF23	0.551305	0.499411
XIST	0.476606	0.499303
PGRMC1	0.6388	0.498987
MAB21L1	0.690361	0.498843
ICAM3	0.63635	0.497427
NR0B2	0.307072	0.497145
IFI27	0.546573	0.496347
LINC00965	0.479916	0.495158
ZMYM6	0.519533	0.494121
TMEM186	0.59248	0.493395
IGSF3	0.429064	0.493317
AOC1	0.340491	0.492953
SSNA1	0.493537	0.492559
FCER1A	0.601115	0.492233
FPGT	0.629646	0.490461
CAPN7	0.644672	0.489169
ADAMDEC1	0.515371	0.489073
MAB21L2	0.563904	0.488712
MRPL16	0.654406	0.488512
CRHBP	0.638027	0.487831
ZNF821	0.646838	0.487139
JCHAIN	0.444949	0.484329
PINLYP	0.615372	0.483699
TPSB2	0.510903	0.483208
TRBC1	0.411896	0.482229
TLE6	0.445513	0.481806
GLRX5	0.67426	0.481571
MSTN	0.623283	0.481479
ZNF606	0.603825	0.481375
GPM6A	0.580069	0.481295
CPA3	0.488159	0.481137
GRM1	0.315038	0.4809
BHLHE41	0.30866	0.480643
AGGF1	0.490395	0.480642
TMEM80	0.701918	0.479357
BTN3A3	0.516855	0.478983
PTPRN2	0.675558	0.478861
SIX1	0.628479	0.478398
ANGPT1	0.573981	0.478098
RAD51AP1	0.526517	0.478053
PSMB9	0.304911	0.477512
CBY1	0.70944	0.477308
LCK	0.358156	0.477283
LAMC3	0.335925	0.476679
CYFIP2	0.494333	0.476321
CALCB	0.434625	0.475788
MEST	0.417006	0.474222
USP39	0.653578	0.473507
LZTFL1	0.612939	0.472187
PDE1A	0.742864	0.472082
IGHG1	0.376954	0.470825
ZFYVE21	0.702296	0.470649
MRPS16	0.562547	0.469971
KCNJ3	0.359681	0.469477
TMEM30B	0.601662	0.468514
ETFB	0.671748	0.468418
COG4	0.635297	0.467914
PEPD	0.502962	0.467362
DKK2	0.423339	0.466765
TGFBR1	0.419864	0.465694
GGH	0.451913	0.465547
SGCB	0.696511	0.465057
ANK1	0.47655	0.464364
SLC27A6	0.449624	0.464095
NME5	0.372801	0.463173
ERMAP	0.555768	0.46266
LOX	0.306937	0.462659
ZNF175	0.533923	0.462339
GULP1	0.464744	0.46125
MRPL35	0.563888	0.460353
SLC2A2	0.387607	0.459878
PCDHB6	0.441289	0.458531
IL4	0.376946	0.456904
SERPINI1	0.550475	0.456372
CLN6	0.544723	0.455451
BID	0.467317	0.454804
ZNF557	0.565724	0.454638
GGPS1	0.630627	0.453909
HOXA1	0.526781	0.453797
NPTX2	0.385995	0.453569
ABHD6	0.612984	0.451844
CTSC	0.526288	0.451404
CD48	0.459632	0.451393
UNC5C	0.598736	0.451197
CAVIN3	0.49675	0.448568
MIPEP	0.650157	0.447548
ERG28	0.51888	0.447104
DOK5	0.358394	0.445455
IGHM	0.357491	0.444816
TBC1D19	0.564264	0.444643
TREML2	0.455299	0.444537
RANBP1	0.5871	0.443865
MSRB1	0.65181	0.443444
GSTA4	0.567504	0.443134
PDE6B	0.486819	0.442181
BST1	0.637696	0.442054
TPSAB1	0.468488	0.440734
FGF14	0.5403	0.439607
UBL5	0.5295	0.439527
KERA	0.646436	0.438922
PGGT1B	0.613505	0.438144
GOLPH3L	0.5297	0.438098
WNT3	0.432347	0.438094
FCAR	0.43481	0.437925
DUS4L	0.551491	0.437573
POLR2I	0.53913	0.437096
FNDC11	0.399452	0.436359
ACP1	0.553466	0.436212
PAX6	0.366921	0.435359
ZNF74	0.456637	0.434324
SNX7	0.706107	0.43358
TMEM50B	0.664445	0.433287
HOXA9	0.697398	0.432807
MEIS1	0.440175	0.432678
SIGLEC6	0.424294	0.432584
SNCAIP	0.335913	0.431947
PECR	0.625863	0.431929
ASTN2	0.560032	0.431175
SLC25A40	0.43572	0.430885
TOR1B	0.692816	0.430812
BEND5	0.581337	0.430602
PCTP	0.619512	0.430107
FGB	0.286028	0.429919
ATP5IF1	0.618164	0.429536
SELENOW	0.581452	0.429385
GPR18	0.43956	0.427478
PTPN22	0.37682	0.427051
MDFIC	0.432082	0.426915
ZNF813	0.579646	0.426124
DNPH1	0.516864	0.425057
NKG7	0.552148	0.425053
CYP27A1	0.645317	0.42478
CDH2	0.415963	0.424356
CMAS	0.603572	0.420046
STK16	0.393522	0.418409
PPCDC	0.593005	0.418032
BBS9	0.621949	0.417897
SPDL1	0.432179	0.417261
SENP7	0.422959	0.417235
ZNF552	0.687815	0.417006
ZNF32	0.540723	0.416277
FBXL15	0.530036	0.415037
FBXL2	0.588414	0.414931
PFDN4	0.636808	0.414067
CES1	0.51986	0.414004
BST2	0.611088	0.413481
ADD3	0.572265	0.411943
FYCO1	0.377926	0.411934
ZNF85	0.453317	0.411712
PMM1	0.524159	0.411462
LRP1B	0.519337	0.41112
ABHD8	0.501946	0.41086
SLC12A1	0.376841	0.410858
TMEM140	0.618276	0.410776
HPD	0.351521	0.409489
PON2	0.371857	0.409383
EAF2	0.510379	0.409114
NUBPL	0.388597	0.408922
DHFR	0.482552	0.40854
VTN	0.523809	0.406608
B3GALT4	0.570669	0.405568
C17ORF75	0.571387	0.404477
SSBP2	0.664626	0.40364
COQ2	0.48014	0.40242
DTYMK	0.420527	0.401812
ZC4H2	0.365485	0.398886
RPUSD2	0.476896	0.39824
DNMT3A	0.365191	0.39818
BTN3A2	0.433171	0.397389
SYNGR1	0.555477	0.396901
ROPN1B	0.304007	0.396636
SLC25A14	0.428985	0.396504
RALYL	0.28793	0.396444
EIF2B2	0.510559	0.396377
MYOM2	0.514126	0.395741
SLC16A2	0.465522	0.39569
CCDC170	0.398583	0.395228
DDT	0.604705	0.394775
MKRN2	0.373636	0.393604
DDAH2	0.668859	0.393064
RMDN1	0.379142	0.392364
ZNF302	0.599997	0.392176
FCGR2C	0.466955	0.39071
DPM3	0.636138	0.388295
CSTF1	0.548907	0.388231
BPESC1	0.444538	0.387836
MBL2	0.431052	0.387693
HIST1H2AK	0.456145	0.38743
RSPH6A	0.314596	0.387135
TMEM242	0.533489	0.386746
GCNT1	0.48564	0.385239
ZBTB3	0.463018	0.385238
BCL7C	0.447755	0.383976
SAMD9	0.419267	0.383347
NOSIP	0.526691	0.382681
DOK4	0.570259	0.382228
B4GAT1	0.512524	0.381766
GNG7	0.358619	0.379792
ELOVL4	0.560863	0.379316
ATP6V1E1	0.503882	0.378965
ADRB2	0.452631	0.377647
IGF2BP3	0.316217	0.377312
ZNF415	0.638036	0.377106
SAA3P	0.464958	0.376786
SNHG32	0.657658	0.376761
C9ORF40	0.513197	0.376682
CDH13	0.341875	0.37478
ORC3	0.668282	0.374768
IGLV6-57	0.486128	0.374605
ANKRD36BP2	0.359975	0.374436
TRMT1L	0.461213	0.374358
UGT2B4	0.355578	0.37426
COX11	0.692839	0.374156
OSGEPL1	0.538777	0.374127
POLR2L	0.552843	0.373019
OR1E1	0.36283	0.372366
PDGFRL	0.564148	0.371704
CENPI	0.33558	0.370868
TRIM23	0.403527	0.369631
GK2	0.383187	0.369455
MX1	0.517375	0.369105
CEP63	0.533695	0.367985
CACNA2D3	0.558853	0.36771
SNAP23	0.52672	0.367633
GMPR	0.387817	0.367293
HTR2C	0.376651	0.367217
EMC9	0.589055	0.366791
PCNA	0.403534	0.365402
OXCT1	0.339599	0.365167
MYBL1	0.349267	0.36507
STS	0.345693	0.364838
ACOX2	0.472792	0.364566
TFAP2A	0.40995	0.364348
ZNF184	0.461737	0.363804
PURG	0.333282	0.362885
ZFP2	0.522536	0.362051
PIK3R4	0.41864	0.361709
DCTPP1	0.465573	0.361522
QPRT	0.632624	0.361217
PYGM	0.43672	0.361125
MBNL2	0.490888	0.359851
SNAP29	0.550477	0.355062
RPARP-AS1	0.548941	0.354791
THAP9	0.422603	0.354725
NUP43	0.427428	0.354464
GSTM4	0.516916	0.354321
RFC4	0.417392	0.352121
NDUFB7	0.526299	0.351807
HLF	0.594494	0.351206
SPAG8	0.500469	0.350447
DGKI	0.336599	0.350032
CD320	0.518735	0.349746
CENPX	0.616053	0.349099
CTNNA1P1	0.402391	0.348462
FERMT1	0.393334	0.34802
OMD	0.494263	0.347419
LIN37	0.533581	0.346576
EPHA3	0.498889	0.346527
SPINK2	0.503659	0.3463
RPGRIP1L	0.289418	0.346042
DALRD3	0.470324	0.344905
PDE4DIP	0.418287	0.344596
IRX5	0.444132	0.344572
GIMAP6	0.601236	0.343667
RND2	0.365416	0.34058
ORC1	0.437377	0.340541
AVPR1B	0.322956	0.339908
ZNF141	0.420321	0.33968
ADGRE1	0.361978	0.339387
TCEA2	0.442038	0.338896
DHPS	0.548887	0.337758
SPANXB1	0.363688	0.336742
MYNN	0.494405	0.336491
PIGC	0.444299	0.336018
TEFM	0.49712	0.335885
ZNF232	0.461472	0.335327
SEMA3D	0.347386	0.33439
SH2D1A	0.482591	0.333763
OXR1	0.461139	0.332829
OSBPL11	0.399126	0.332621
KIT	0.449203	0.332396
KIF25-AS1	0.428676	0.331895
EPHA7	0.436135	0.330981
LRP3	0.546782	0.328912
TNFRSF21	0.419472	0.328882
ADCK2	0.498774	0.327554
REPS2	0.504722	0.327027
MTMR7	0.404793	0.326873
PDCD1LG2	0.388358	0.326678
ZNF345	0.406626	0.326569
CDKN2AIP	0.555378	0.32592
CEP192	0.441953	0.325862
LOC101929272	0.455858	0.325403
GZMA	0.426925	0.324819
NUDT18	0.367643	0.323634
RAD51B	0.451676	0.323548
MGMT	0.525802	0.323371
CD3D	0.33952	0.32285
C2ORF68	0.532332	0.322789
FAM117A	0.500005	0.32229
RRAGB	0.434956	0.320548
CDH1	0.32339	0.32017
C17ORF80	0.478902	0.319601
TST	0.581322	0.319069
IGFBP2	0.428802	0.319027
FZD2	0.441246	0.318799
OXLD1	0.455987	0.317251
MYH13	0.258048	0.31703
UCP1	0.318893	0.31647
IL13RA2	0.417951	0.316138
HTR2A	0.412089	0.314635
LOC401021	0.309454	0.314371
AKTIP	0.459811	0.313696
AGBL5	0.458517	0.313653
TMEM156	0.482578	0.313321
POGLUT2	0.526985	0.31316
SERGEF	0.415987	0.313148
NAP1L2	0.465857	0.313106
IL18	0.502323	0.312841
OAS2	0.329922	0.312788
THNSL1	0.454616	0.312632
OAZ3	0.366034	0.312236
SHCBP1L	0.33309	0.307815
RGS3	0.417962	0.307753
PRMT7	0.411671	0.307436
NTF3	0.427519	0.306605
SIGIRR	0.436796	0.303946
SETBP1	0.381674	0.303374
LINC00339	0.510653	0.303067
DPF2	0.632438	0.302977
ANGPTL8	0.384746	0.302511
STARD5	0.438862	0.301688
HIGD2A	0.534994	0.301344
ARL2	0.489359	0.300913
PHOX2A	0.332939	0.300288
TUSC3	0.413812	0.300069
MTMR11	0.32294	0.299672
MCF2L2	0.35019	0.299172
SPATA1	0.390944	0.296449
FAM149B1	0.341957	0.295486
AGBL3	0.367083	0.292935
XRCC4	0.325433	0.29102
GSTM3	0.458124	0.290495
RNF41	0.343868	0.290086
RAB40B	0.416193	0.289876
PDK3	0.307064	0.289589
CARHSP1	0.446455	0.287503
ITM2C	0.406182	0.287445
MDK	0.314133	0.286613
FRS2	0.317421	0.286549
TRHDE	0.341784	0.286431
RAB27B	0.344356	0.286359
KLK15	0.401109	0.28485
GEMIN6	0.486209	0.284844
TRPC5	0.306926	0.283713
TWSG1	0.454117	0.283422
CYP4F3	0.422326	0.28243
VPS33A	0.321255	0.281038
DLG2	0.493117	0.280283
ZNF576	0.431852	0.278396
CORO1B	0.393189	0.276916
ZNF426	0.435445	0.275135
HOXA10	0.507672	0.275065
CCDC121	0.41645	0.272909
HDAC9	0.358008	0.272708
DNAL4	0.470261	0.272249
FAM131B	0.278291	0.27167
HMX1	0.299166	0.271634
RORB	0.460221	0.270342
CUX2	0.412663	0.270207
STAP1	0.465179	0.269302
NDUFA7	0.464543	0.26641
MEFV	0.5023	0.266105
LGALS2	0.342822	0.265939
FAM168A	0.370423	0.265072
SLC30A4	0.284927	0.264506
CAT	0.410085	0.263407
GUCY2C	0.30938	0.263227
SAC3D1	0.486556	0.262564
LRFN4	0.357372	0.262445
AIM2	0.326947	0.261973
CBX7	0.444709	0.261963
TBCE	0.523731	0.260759
ZNF134	0.528013	0.260662
GPR45	0.375526	0.260318
YJU2	0.430541	0.259915
TEX13A	0.345365	0.258631
OARD1	0.574471	0.258301
DNAJC28	0.478997	0.258207
ID3	0.31029	0.257942
FGFR3	0.354533	0.257407
PRR3	0.320094	0.25562
PIN1	0.502575	0.253194
ELL3	0.450015	0.252643
DSPP	0.308059	0.251317
E2F6	0.373997	0.248527
DGKG	0.367642	0.247925
ZKSCAN7	0.257384	0.247364
CCDC102B	0.333068	0.246624
LOC100130449	0.390894	0.246544
FRK	0.350312	0.246103
ZNHIT2	0.455311	0.245741
CLUL1	0.361912	0.245483
WDR48	0.465678	0.245094
NQO1	0.520525	0.244114
NPY1R	0.471685	0.242722
NXPH3	0.309667	0.240327
PF4V1	0.351815	0.238945
RNF113A	0.5179	0.236213
CDKN1C	0.413528	0.235896
LGI1	0.498962	0.234247
F2RL1	0.341392	0.234122
SUSD5	0.345952	0.233951
FMO3	0.487333	0.233516
PTK6	0.323028	0.233258
PLAG1	0.342703	0.22908
MSI1	0.371734	0.228178
IL12RB2	0.424435	0.225515
COLEC12	0.361974	0.22469
ETAA1	0.385226	0.223768
FCGR2B	0.387479	0.22268
LRRTM4	0.288435	0.222674
SMYD3	0.331286	0.222594
TTC12	0.446183	0.221758
NEMP1	0.30653	0.220208
GPR25	0.383218	0.219222
CLCN4	0.359184	0.218903
AMDHD2	0.386328	0.218272
CLPP	0.422277	0.217465
NCBP1	0.331	0.216027
PLCD1	0.323821	0.215523
MTHFS	0.409326	0.215477
ZNF222	0.509893	0.215067
NOL3	0.453557	0.214649
CASK	0.354818	0.21423
HIST1H1B	0.34964	0.213313
ACD	0.511869	0.213098
PIGN	0.314075	0.211626
LRRC20	0.379415	0.211601
PPIH	0.533901	0.211357
KDM8	0.335213	0.210934
QPCT	0.32294	0.209952
CLCN2	0.309503	0.209202
EPHX2	0.396906	0.207821
BRINP3	0.39752	0.207441
SPIN2A	0.460062	0.206369
RBP3	0.436215	0.206212
SLC4A10	0.307901	0.20533
KLRC4	0.354692	0.204382
FLG	0.318763	0.203757
SLCO5A1	0.349254	0.202194
CFAP20	0.490855	0.201512
WDHD1	0.293265	0.20139
LRRN3	0.318328	0.198935
RTL8A	0.474416	0.198417
ZNF230	0.500807	0.197321
LRRC23	0.40101	0.194048
PPM1H	0.314814	0.193617
ADD3-AS1	0.324713	0.19316
PIK3IP1	0.523868	0.192902
GZMM	0.373008	0.191829
RPL39L	0.443174	0.190688
HAAO	0.319277	0.19027
SIRT4	0.458038	0.189992
CYP39A1	0.442775	0.186728
AAMDC	0.472142	0.186469
KRT14	0.358493	0.186401
ZNF155	0.341102	0.185822
MAL	0.353718	0.18518
SETD4	0.321645	0.185054
PDYN	0.306673	0.184726
NSL1	0.394645	0.183819
CD1E	0.2869	0.183549
SMARCAL1	0.427546	0.181368
N4BP2L1	0.390472	0.18113
CCRL2	0.390776	0.18076
CERS4	0.354604	0.180542
HSPB1	0.397301	0.179733
IFT74	0.525045	0.178803
AKR1C3	0.47507	0.178595
GPATCH1	0.376765	0.175352
SLC31A2	0.361244	0.175275
SAYSD1	0.494071	0.172448
HDHD3	0.535929	0.172175
ARHGAP12	0.473625	0.168695
GRIK2	0.304854	0.166249
HIST1H4J	0.415764	0.165437
NTHL1	0.443169	0.164359
CD1C	0.344892	0.16387
GPN1	0.411982	0.161301
PTGDR	0.34968	0.160956
ASPHD1	0.368616	0.159085
VILL	0.488261	0.158782
HEY2	0.336156	0.155508
CIAO3	0.380433	0.154458
CRELD1	0.396593	0.152805
P2RY10	0.28639	0.150495
CDKL3	0.453247	0.149562
NUBP2	0.383013	0.148807
ZNF177	0.441938	0.148635
UST	0.332008	0.147823
PPP1R16B	0.311178	0.14532
VRK1	0.346011	0.144276
PPP2R2D	0.404362	0.140594
LIAS	0.424387	0.137541
MPHOSPH10	0.284068	0.133645
FAM149A	0.311037	0.131458
MDM1	0.306991	0.129379
ZNRD2	0.324116	0.124427
FKBPL	0.400529	0.123854
TSPAN7	0.312038	0.12321
CDIPT	0.325083	0.122704
RABGAP1L	0.390903	0.122573
PADI4	0.312972	0.121594
FAM124B	0.311856	0.11989
PWWP3A	0.406059	0.112827
SPATA7	0.516453	0.112053
FDPS	0.367003	0.110195
NUDT2	0.380891	0.108341
MYLIP	0.359403	0.10813
NUDT9	0.393048	0.107724
ROM1	0.315103	0.10645
CRBN	0.497907	0.101893
IL16	0.427853	0.100381
CLEC10A	0.311606	0.0974657
TIMM44	0.313798	0.096526
ADPRM	0.467556	0.0947706
TUBBP5	0.311525	0.0907305
PKD2L1	0.334987	0.0894518
CAVIN2	0.353246	0.0808865
ABT1	0.299562	0.0798305
CYBRD1	0.417478	0.0774801
TEX264	0.349335	0.0692175
SLC25A23	0.322218	0.0659325
BCAR3	0.321331	0.0630843
ITM2A	0.303464	0.0618179
TSHZ2	0.312371	0.0358034
PCYOX1	0.320974	0.03014
SMARCD2	0.350245	0.0281949
CFH	0.341323	0.027019
CAB39L	0.362831	-0.0114326
SMIM7	0.348766	-0.0123263

## Sheet: red
ID	geneModuleMembership	geneTraitCor
TUBB4B	0.377477	-0.0795453
SFTPB	0.343241	-0.0814817
CXCL1	0.375312	-0.097884
FAM110B	0.352813	-0.100757
DCBLD2	0.289835	-0.106988
SOX9	0.425449	-0.111539
TUBB3	0.366898	-0.117867
SLC43A3	0.315854	-0.125919
CHD7	0.237108	-0.128348
SAA4	0.320459	-0.130268
NOC4L	0.38756	-0.134645
FCRL2	0.316873	-0.135994
EFNA2	0.439982	-0.140771
HIST1H1A	0.32184	-0.142095
NEUROG3	0.419574	-0.151167
P2RY2	0.272556	-0.155406
CGA	0.261706	-0.156798
FOXC1	0.369701	-0.157352
TNFSF9	0.40298	-0.157989
S100A5	0.36572	-0.165681
TRAF3IP2	0.462887	-0.165791
2024-03-03	0.313809	-0.166873
TRMT61A	0.359398	-0.170068
LIMK2	0.289577	-0.171839
WBP11	0.423237	-0.174753
PNP	0.420474	-0.175151
DIPK2B	0.330647	-0.178204
CBLB	0.369581	-0.178411
FHOD3	0.365028	-0.178865
CTPS1	0.357656	-0.183353
NT5C2	0.502314	-0.183387
REST	0.299328	-0.185424
PLA2G2E	0.488236	-0.187744
S100A1	0.40982	-0.19121
PPAN	0.345264	-0.192646
SMAD7	0.419224	-0.197341
PSTPIP2	0.357808	-0.198872
AK4	0.453471	-0.20029
WARS	0.268469	-0.200504
GNAT2	0.37362	-0.20308
ZNF385D	0.366379	-0.204734
SLC9A8	0.346492	-0.206707
HGFAC	0.286092	-0.208854
SRSF6	0.353361	-0.211558
ALAS2	0.334816	-0.212918
TUBB2A	0.410335	-0.215287
ZNF471	0.232229	-0.216246
CALCA	0.390919	-0.216813
ENDOU	0.285778	-0.217681
ANGPTL4	0.353739	-0.218004
AK4P1	0.485519	-0.221969
NPC1	0.420916	-0.222404
VPS16	0.27982	-0.222958
MINDY3	0.269817	-0.223797
OSMR	0.366048	-0.224316
PRRX2	0.347708	-0.224676
TAP2	0.36818	-0.224797
PES1	0.368702	-0.228179
TAAR3P	0.430136	-0.229041
OR2J3	0.324548	-0.229189
ETS1	0.429532	-0.229191
CDC42EP1	0.382263	-0.231872
CDC37L1	0.369239	-0.233376
MTMR12	0.297399	-0.234983
EREG	0.508138	-0.236649
LMX1B	0.343569	-0.236745
GNAO1	0.240853	-0.239106
MT1G	0.413098	-0.240144
NOS3	0.437505	-0.241695
MYO7A	0.347129	-0.244648
LONRF3	0.39737	-0.245206
PTGER2	0.453511	-0.245435
C8G	0.234519	-0.247155
STAT3	0.444321	-0.248985
TMX4	0.318605	-0.249092
ATP6V0A2	0.412458	-0.249438
TCL1B	0.268139	-0.249959
FOXO1	0.322349	-0.253673
HSD17B2	0.284589	-0.253696
ST6GALNAC4	0.364689	-0.255171
SERTAD2	0.39618	-0.255789
ATR	0.402502	-0.256606
MOCOS	0.371129	-0.258614
PRG2	0.41839	-0.258783
STBD1	0.362599	-0.259134
IL10	0.359333	-0.259953
SERPINE1	0.459125	-0.26204
TULP2	0.316372	-0.26227
SCO2	0.420254	-0.262436
SLC7A9	0.385654	-0.263686
TMEM262	0.365695	-0.264104
TNFRSF10D	0.430676	-0.264381
IL1A	0.268207	-0.264639
BATF3	0.46868	-0.265938
GPC1	0.379277	-0.269944
DEFA6	0.427275	-0.270323
PFAS	0.309619	-0.271031
FAT2	0.388473	-0.272155
LILRP2	0.374221	-0.272433
MT1F	0.477626	-0.277294
AXIN1	0.368269	-0.277397
EOGT	0.539019	-0.277699
SLC13A4	0.407914	-0.27791
CLCF1	0.428949	-0.278101
NOVA1	0.348168	-0.280564
GRINA	0.45426	-0.281117
GEM	0.352341	-0.281187
COA7	0.437923	-0.282221
NETO2	0.31581	-0.283287
LIN7A	0.304557	-0.283804
BCL2L11	0.390209	-0.284297
HNRNPL	0.515487	-0.284442
STXBP1	0.43908	-0.284823
ORC2	0.313066	-0.286264
ODF2	0.429323	-0.286738
LINC00894	0.315644	-0.287195
TPBG	0.437592	-0.288809
PPP4R3A	0.348377	-0.29382
BAIAP3	0.319278	-0.295079
CCL20	0.438932	-0.295483
TLE2	0.341694	-0.296305
MAP3K20	0.400783	-0.298716
CITED2	0.414664	-0.299618
XRCC6	0.351892	-0.299931
GPR15	0.364508	-0.301373
SCN3A	0.289984	-0.301552
SEC24A	0.496846	-0.302294
XPNPEP2	0.422726	-0.302376
MUSK	0.28309	-0.302908
GARS	0.494547	-0.303125
PRDM12	0.384318	-0.30358
PPIF	0.516156	-0.304595
HIF3A	0.362563	-0.305256
FNDC3B	0.33506	-0.305347
IL1R2	0.382803	-0.305808
SCD	0.29663	-0.305894
PLEKHG3	0.395339	-0.306205
ANKRD28	0.25393	-0.306974
EGR3	0.433691	-0.308367
MRC1	0.252548	-0.309709
GCH1	0.538523	-0.309945
SLC1A1	0.320393	-0.310203
ERO1B	0.408446	-0.310703
HLA-DRB4	0.276613	-0.31104
BACH1	0.390541	-0.311289
GTF2IRD1	0.322535	-0.312057
C6	0.33729	-0.312138
FADS1	0.508143	-0.313766
HIST1H3A	0.455999	-0.314051
TACR1	0.378527	-0.314494
BDKRB2	0.414192	-0.316572
ZC3H15	0.428683	-0.317248
ABCF2	0.519654	-0.317827
HKDC1	0.382736	-0.317929
TBX6	0.431924	-0.318371
UTY	0.452043	-0.318521
GDNF	0.30258	-0.319539
ELK4	0.322526	-0.320109
DNAH2	0.314272	-0.320258
KLHL29	0.388105	-0.320641
AFF4	0.483452	-0.322331
PKD2L2	0.256868	-0.323673
PTPRK	0.262926	-0.323758
COL4A5	0.370068	-0.323893
IHH	0.392752	-0.324132
DNA2	0.368519	-0.326833
ZC3H12A	0.641684	-0.328029
TUBB6	0.4568	-0.331772
PDZRN3	0.408628	-0.331874
ESPN	0.295843	-0.331928
MIR1244-3	0.321985	-0.331971
BEGAIN	0.38059	-0.332502
C1QTNF1	0.497427	-0.333204
CLIP1	0.626114	-0.33338
SNCB	0.392116	-0.333455
ZNF395	0.421569	-0.336774
S100P	0.527243	-0.337189
TOE1	0.366881	-0.337431
IL1RL2	0.335264	-0.337913
LRRC32	0.367512	-0.339072
CYLD	0.443208	-0.341364
TTTY1	0.42872	-0.341964
NKX3-1	0.537944	-0.34405
NCDN	0.456408	-0.345729
MCM3AP-AS1	0.384177	-0.346732
HNRNPAB	0.544463	-0.347229
OVOL1	0.384214	-0.347823
FGF8	0.435495	-0.347947
UPP1	0.444831	-0.348053
TSC22D2	0.41875	-0.348673
CDH15	0.324263	-0.349012
SLC15A1	0.318862	-0.349672
INSL6	0.27621	-0.350662
HIC2	0.557023	-0.35106
CDC7	0.572757	-0.351447
HSPB6	0.40115	-0.351823
DNTTIP2	0.587215	-0.352028
ZHX2	0.344665	-0.353836
PFKFB1	0.351481	-0.353921
EFHD1	0.336946	-0.354133
UCP3	0.310052	-0.354577
BCL3	0.500833	-0.355435
LINC00950	0.406819	-0.356828
RRP12	0.459051	-0.357077
HS3ST2	0.353972	-0.358282
ABTB2	0.528685	-0.358943
NXT1	0.604885	-0.359004
CHSY1	0.472766	-0.359126
SPHK1	0.385862	-0.359222
MLXIPL	0.434963	-0.359618
MOCS1	0.454831	-0.359662
CD93	0.395657	-0.360108
CD69	0.45898	-0.360214
BMP2	0.446493	-0.361663
PHGDH	0.334633	-0.363015
NES	0.432002	-0.363242
BATF	0.440215	-0.3636
HIP1R	0.268792	-0.364086
C1ORF56	0.490761	-0.364198
IKZF4	0.328482	-0.365988
STC2	0.496464	-0.366128
ARHGAP44	0.497339	-0.367089
FZD4	0.330965	-0.367089
FCF1	0.390834	-0.367379
ATP1A1	0.459565	-0.367835
AKIRIN1	0.457236	-0.367879
HSPH1	0.523665	-0.368528
ARL4A	0.471563	-0.371357
NUP58	0.63062	-0.371737
C5AR1	0.423931	-0.372047
DES	0.361387	-0.372538
SRF	0.418738	-0.372682
AREG	0.511336	-0.373022
HSPBP1	0.491408	-0.373115
TSSK1B	0.429894	-0.373457
SLC6A3	0.490346	-0.37514
AACS	0.41062	-0.375186
ICAM1	0.528057	-0.375301
EPHA2	0.332786	-0.375484
MUC13	0.439657	-0.376133
FLT4	0.386522	-0.376384
HTR6	0.421395	-0.377131
TMEM70	0.455224	-0.377577
AGO2	0.443379	-0.377629
WEE1	0.368459	-0.378426
STK24	0.49712	-0.379055
ITGA8	0.442847	-0.380013
TEAD1	0.465461	-0.380785
ALOX15B	0.371588	-0.381637
MAPKAPK2	0.586778	-0.381661
LTF	0.409503	-0.382226
ARC	0.489646	-0.382405
CYP17A1	0.394497	-0.382896
CDKL2	0.505033	-0.382987
KLK12	0.396037	-0.383342
HIPK3	0.441301	-0.384127
OGFRL1	0.479402	-0.384475
SPRED2	0.390454	-0.384874
EIF4A3	0.625084	-0.385528
RRAD	0.447353	-0.386312
SLC7A5	0.461156	-0.389268
SLC7A1	0.558144	-0.390277
PPARGC1A	0.377915	-0.391344
AUP1	0.364292	-0.392462
GABPB1-IT1	0.476408	-0.392896
GJA4	0.439145	-0.393025
NDRG1	0.618777	-0.393958
H3F3B	0.56811	-0.39432
KCNK3	0.454424	-0.394745
ITPR3	0.492986	-0.395942
ATP2B1	0.464203	-0.395986
PIK3R3	0.442599	-0.397221
SNAI2	0.401875	-0.397567
ACVR2B	0.399559	-0.397782
ACTN1	0.480756	-0.397811
FOSL1	0.63674	-0.398178
NPPA	0.340124	-0.398802
GLRX	0.588193	-0.399407
LOC51145	0.456325	-0.399618
ETV6	0.484656	-0.401375
TEKT2	0.450485	-0.402027
ATAD3A	0.376672	-0.402578
TRAV8-3	0.454539	-0.403584
GPRC5A	0.64735	-0.404061
AATK	0.427868	-0.404617
GUCA2B	0.319094	-0.406816
RALA	0.403076	-0.406917
ADCY3	0.431138	-0.407343
LSG1	0.501106	-0.408652
SYCP2	0.3843	-0.408721
HNRNPF	0.546283	-0.409049
TOB1	0.498539	-0.410026
NAT10	0.509234	-0.410107
FNDC4	0.678731	-0.4116
FAM222B	0.503477	-0.412674
ZFR	0.385179	-0.41301
DPYSL4	0.508365	-0.414529
LIF	0.551997	-0.414596
PGAP1	0.429487	-0.414758
RAD54L	0.366591	-0.41544
FOXF1	0.469181	-0.417542
DNAJB14	0.530057	-0.419702
PDE4D	0.66257	-0.419885
PIP5K1A	0.505353	-0.421459
TTTY15	0.509108	-0.421998
EIF1AY	0.418433	-0.422512
ADRA2A	0.431136	-0.423118
EHBP1	0.4326	-0.423848
DUSP10	0.425197	-0.423923
ANXA13	0.453148	-0.424174
NR5A2	0.441863	-0.424183
PGS1	0.531184	-0.424807
VNN3	0.421253	-0.42622
SPRY2	0.540702	-0.426595
SVEP1	0.416284	-0.427104
SOCS1	0.484225	-0.427497
CAMK2N1	0.485007	-0.427769
EIF5B	0.67177	-0.427937
URGCP	0.411479	-0.428051
ARHGAP26	0.482034	-0.428131
CCL16	0.434079	-0.428222
MT3	0.472989	-0.429694
CHST1	0.341505	-0.43138
GABARAPL3	0.459033	-0.431941
CAPN15	0.55832	-0.432505
CD177	0.422915	-0.432865
MCAM	0.456637	-0.433101
RASIP1	0.404956	-0.433306
CCL4	0.522731	-0.434191
TRPV1	0.357347	-0.435105
PNPLA2	0.581727	-0.435495
POLR1D	0.353878	-0.437518
NPR1	0.416996	-0.437828
USP36	0.636081	-0.440527
ADAMTS5	0.496185	-0.440876
CCL3	0.554146	-0.441282
TBX4	0.335921	-0.442609
NFATC4	0.479446	-0.443063
NRIP1	0.504737	-0.444345
SRPX2	0.369615	-0.444674
SORBS1	0.45485	-0.444678
NPBWR2	0.435497	-0.44602
ZDHHC13	0.478935	-0.44702
MAPK8	0.540527	-0.448472
SLC39A14	0.666825	-0.44876
SLC52A2	0.458186	-0.448997
PDK4	0.401094	-0.449717
SLTM	0.401615	-0.450396
ANGPTL7	0.341099	-0.450425
PTP4A1	0.719034	-0.450984
PUS7	0.618996	-0.451356
ZFHX3	0.507547	-0.451494
TCIM	0.609302	-0.451768
IL15RA	0.565947	-0.452085
ARHGAP29	0.373282	-0.45219
TSKU	0.578049	-0.452574
ELL2	0.632608	-0.453328
CASKIN2	0.554884	-0.453568
MIR600HG	0.469772	-0.454577
GLUL	0.43496	-0.455425
MRPS12	0.392214	-0.457943
CCL8	0.587278	-0.458011
SNAPC1	0.708233	-0.459384
THEG	0.547709	-0.459802
BMP6	0.433239	-0.460224
TEAD3	0.542274	-0.460587
RPS4Y1	0.483653	-0.460797
THBS1	0.554719	-0.461585
RRS1	0.626045	-0.462365
APOB	0.404065	-0.464744
USP12	0.429744	-0.465424
OLFM1	0.500065	-0.46571
PHKA1	0.477234	-0.46575
TFRC	0.716205	-0.465914
ADCY2	0.556228	-0.466162
CDC42	0.497693	-0.467166
HIST1H4B	0.472412	-0.467961
NR2F2	0.418073	-0.468645
MICALL1	0.551708	-0.470101
IER5	0.594204	-0.470764
NNMT	0.670331	-0.470941
CYP26B1	0.588697	-0.471073
MARK4	0.461968	-0.471311
SBNO2	0.592596	-0.471506
KDM5D	0.503504	-0.471543
YTHDC1	0.645162	-0.471622
DAAM2	0.457649	-0.472178
CD83	0.538567	-0.472374
NLGN4Y	0.532725	-0.472849
FAM107A	0.592808	-0.474115
GPRC5B	0.3426	-0.4744
DUOX2	0.527839	-0.475582
SGK1	0.511878	-0.475641
LAMB1	0.332613	-0.476906
CXCL8	0.639668	-0.477114
DDX21	0.749844	-0.47743
DUSP4	0.634753	-0.479593
PIGA	0.789949	-0.479683
DDX3Y	0.524602	-0.481003
USP9Y	0.503697	-0.484699
PMAIP1	0.685676	-0.485822
ANPEP	0.460536	-0.486106
SNRPA1	0.594209	-0.487657
SMC3	0.326498	-0.488213
TFAM	0.544982	-0.488658
ARNTL	0.5843	-0.488833
IER3	0.635748	-0.49033
MTSS1	0.522359	-0.491155
QSER1	0.568397	-0.491196
COL5A3	0.431307	-0.49165
EDRF1	0.382277	-0.493763
CDC42EP4	0.645735	-0.493783
PKP4	0.469236	-0.49427
MT1M	0.680139	-0.494278
SLC5A6	0.657527	-0.494807
RC3H1	0.55536	-0.49491
PCDHB17P	0.350657	-0.495184
AP1AR	0.538488	-0.495482
SCRN1	0.382724	-0.495504
PLPP3	0.531271	-0.495523
PUS1	0.5917	-0.495793
RGS16	0.636159	-0.496741
IL6	0.672589	-0.497278
ABL2	0.651831	-0.497986
TGFBR3	0.569099	-0.499629
TARS	0.66099	-0.500746
ATF6	0.492561	-0.500906
SUN2	0.448044	-0.504645
FERMT2	0.617733	-0.505292
ADGRG1	0.64144	-0.506058
KLF11	0.677548	-0.50635
TRAF4	0.543427	-0.506709
KCTD20	0.451461	-0.507549
THBD	0.693149	-0.508035
CH25H	0.605923	-0.508146
KDM3A	0.594729	-0.510647
PSG7	0.456393	-0.512921
RBM28	0.595354	-0.513397
ADAMTS9	0.567118	-0.513699
RGS1	0.558897	-0.514483
ZMYM5	0.398989	-0.516176
CLMN	0.392239	-0.51789
TXLNGY	0.466999	-0.517891
NSMF	0.599957	-0.519214
BCL2L1	0.485878	-0.519463
IL1B	0.65658	-0.51995
PARD3	0.547731	-0.520329
BCLAF1	0.54171	-0.520481
RHOBTB3	0.648918	-0.520706
GPR4	0.667759	-0.521437
UAP1	0.672276	-0.523516
ASNS	0.594843	-0.523975
CNR1	0.433647	-0.526026
GADD45A	0.646284	-0.527414
SASH1	0.526763	-0.527878
ADGRL4	0.486966	-0.52899
NTSR1	0.50207	-0.529854
HNRNPM	0.619645	-0.530131
TTBK2	0.438169	-0.530179
SMAD1	0.475487	-0.530194
MUC1	0.597347	-0.530942
PDE4B	0.678395	-0.532617
WASF3	0.608115	-0.532862
FOXO4	0.436167	-0.533407
GTPBP4	0.757033	-0.533807
VEGFD	0.4696	-0.534343
RND3	0.775805	-0.534536
ATXN7	0.641737	-0.536304
CLDN5	0.540346	-0.536635
SELE	0.619844	-0.536654
SMTN	0.53629	-0.537034
CD163	0.431893	-0.538415
FOXC2	0.571052	-0.538484
PXDC1	0.617156	-0.538753
CCDC69	0.602035	-0.538854
LDLR	0.7244	-0.539605
ITPKC	0.70161	-0.539907
GBE1	0.673233	-0.540794
ALPG	0.517033	-0.54398
SCML1	0.73181	-0.544439
CDK5R1	0.595918	-0.544782
ZBTB16	0.60521	-0.545015
SYNE2	0.516346	-0.545596
USP2	0.557338	-0.545745
SNAI1	0.714526	-0.546268
TGIF1	0.713259	-0.546436
ZNF24	0.574586	-0.547973
PEX5	0.549933	-0.548395
DIAPH2	0.416115	-0.551002
MYO5C	0.451166	-0.551051
WDR59	0.51233	-0.551386
HES1	0.487258	-0.551439
BHLHE40	0.546216	-0.554428
NOC2L	0.625152	-0.554897
SLC25A28	0.680141	-0.555433
PTBP2	0.607535	-0.555619
ELOVL5	0.626819	-0.555653
IRS1	0.492471	-0.55786
FBXW4	0.473362	-0.558062
CDADC1	0.517669	-0.558735
SDC4	0.65811	-0.558907
PHLDA1	0.624613	-0.559074
ABLIM3	0.523679	-0.560949
BZW1	0.670567	-0.561286
RGS2	0.69718	-0.561449
DNAJA1	0.737626	-0.562039
POU2F1	0.524038	-0.562492
AHCTF1	0.677518	-0.563639
IGF1R	0.590339	-0.565102
AKR1C1	0.512422	-0.565162
TCF7L2	0.562162	-0.565358
RPGR	0.680538	-0.569915
RAB20	0.573857	-0.570483
PELP1	0.55822	-0.570913
PIK3R1	0.404993	-0.571641
PRKAA1	0.575761	-0.573012
NOP2	0.665569	-0.573034
INSR	0.588688	-0.573631
FAM110D	0.575108	-0.573706
MSX1	0.738245	-0.576687
DDX54	0.551008	-0.580163
PHC2	0.742721	-0.581112
DUSP2	0.702994	-0.58179
RCVRN	0.622413	-0.581796
RGPD5	0.672325	-0.58259
PELI1	0.678045	-0.583538
KDM6B	0.650708	-0.584029
SLC6A8	0.671224	-0.585395
DYRK3	0.63519	-0.585513
IL6ST	0.474964	-0.585608
SRSF7	0.698018	-0.585672
PGF	0.501663	-0.587704
CELF2	0.445707	-0.588654
CXCL3	0.732404	-0.590127
INTS6	0.575417	-0.590283
TRIB1	0.746941	-0.590643
KLF5	0.622304	-0.590973
FSTL3	0.691483	-0.591036
SOCS3	0.728228	-0.591063
GPR183	0.71103	-0.594841
PPP1R12A	0.529141	-0.595328
BTG1	0.787801	-0.596013
TWIST1	0.615955	-0.597964
SEMA6A	0.536974	-0.599116
SPRY4	0.684774	-0.600087
MAP3K8	0.802719	-0.601624
NID1	0.541567	-0.602332
SLC1A5	0.602923	-0.603989
PTPRG	0.621395	-0.606247
GNE	0.701902	-0.606359
PTPRU	0.625471	-0.610007
DEPP1	0.609023	-0.61187
TOB2	0.483507	-0.613539
EGR1	0.699292	-0.614486
RHOQ	0.667029	-0.614521
PFKFB3	0.719021	-0.615949
UGCG	0.720597	-0.61805
FOSB	0.769871	-0.618729
SPSB1	0.608459	-0.620777
PPRC1	0.692913	-0.621388
ACACB	0.503941	-0.622486
THSD7A	0.669719	-0.622673
PLIN2	0.773709	-0.622861
ABCA5	0.555006	-0.623133
FLT1	0.630831	-0.624261
ARHGAP10	0.555157	-0.625952
MAT2A	0.64595	-0.626104
NR4A3	0.63097	-0.627007
ADM	0.627282	-0.627238
RGCC	0.596231	-0.627381
ITGA5	0.656503	-0.628092
DNAJB1	0.695153	-0.628506
FOXO3B	0.636373	-0.629676
EDNRB	0.727245	-0.630767
LAMA3	0.489385	-0.631866
ID2	0.710715	-0.637655
HAS1	0.726773	-0.638099
KLHL24	0.48304	-0.639587
FADS3	0.736789	-0.640781
LONRF1	0.73389	-0.642166
JUNB	0.739429	-0.643022
PCDH1	0.63602	-0.644621
WDR43	0.650854	-0.644834
SAV1	0.681402	-0.645039
ADAMTS1	0.802502	-0.645095
FASN	0.611908	-0.64656
PTGS2	0.813994	-0.64767
MAP1B	0.622782	-0.648901
KLF2	0.71074	-0.649041
NR4A1	0.716941	-0.652063
ARL4C	0.615389	-0.65371
ZFAND5	0.758073	-0.654139
DAZAP1	0.678828	-0.654622
SLC16A7	0.805762	-0.658966
SOX13	0.53137	-0.660193
SLC19A2	0.835485	-0.663832
CXCL2	0.798234	-0.664218
ADGRF5	0.59992	-0.665428
DUSP8	0.687071	-0.66667
CCN1	0.80876	-0.669532
SMC5	0.702426	-0.669576
RND1	0.660145	-0.669589
ZCCHC2	0.711988	-0.671545
MCF2L	0.679948	-0.673887
DDX24	0.642429	-0.674303
ESF1	0.649076	-0.676475
SLC3A2	0.646261	-0.678186
PIM1	0.834816	-0.678223
SLCO4A1	0.811112	-0.679369
CDV3	0.634417	-0.681633
MYCBP2	0.73152	-0.682866
NAMPT	0.886359	-0.685429
NR4A2	0.790351	-0.685927
SLC2A3	0.838794	-0.686257
SOD2	0.795109	-0.689834
AASS	0.814143	-0.690536
MTHFD2	0.770273	-0.690849
LINC00312	0.80965	-0.691332
TDG	0.739533	-0.692993
CEBPB	0.829433	-0.693193
IRS2	0.735541	-0.694872
CRISPLD2	0.761429	-0.69526
RBPMS	0.741394	-0.701279
BAG3	0.89946	-0.701469
NEDD9	0.763876	-0.702233
INHBB	0.770928	-0.703114
TRA2B	0.694752	-0.707313
NPAS2	0.804583	-0.709058
RORA	0.682105	-0.711474
AKAP2	0.729045	-0.715516
EIF1	0.793669	-0.715662
NXF1	0.697702	-0.715691
KLF4	0.80797	-0.719033
ZNF331	0.769781	-0.719394
DUSP5	0.820703	-0.719401
FKBP5	0.604493	-0.719441
ATF3	0.814116	-0.723251
SPRY1	0.703782	-0.723801
SLC2A14	0.772159	-0.725874
STC1	0.796477	-0.72747
BCL6	0.882511	-0.730541
SAT1	0.615537	-0.730837
CEBPD	0.864661	-0.731334
CDKN1A	0.835141	-0.732444
CHD1	0.874198	-0.73424
ELF1	0.646856	-0.734862
SPEN	0.698443	-0.736601
FOXO3	0.725352	-0.74047
PPP1R15A	0.798071	-0.743819
TNS2	0.63831	-0.746872
ABLIM1	0.660386	-0.749354
CEBPZ	0.754887	-0.749438
SH3BP5	0.723871	-0.749958
ZBTB43	0.785652	-0.750624
CCNL1	0.815725	-0.752915
ZFP36L1	0.731781	-0.754052
MAFF	0.843457	-0.757032
IRAK3	0.723727	-0.760177
TIPARP	0.785022	-0.760226
EMP1	0.858796	-0.761256
SIK1	0.834545	-0.761796
MYC	0.885469	-0.76181
PER1	0.789196	-0.761974
BTG2	0.742701	-0.762345
MKNK2	0.613376	-0.763312
RLF	0.814297	-0.769395
GABARAPL1	0.78438	-0.772824
NFIL3	0.886455	-0.773299
ZFP36	0.871809	-0.774999
ARID5B	0.840731	-0.778306
ETS2	0.847791	-0.77841
MCL1	0.672767	-0.778741
HSP90AA1	0.809098	-0.788008
JUND	0.817927	-0.790274
KLF9	0.843266	-0.791346
FOSL2	0.896704	-0.792231
IL1R1	0.808172	-0.795817
RHOB	0.858718	-0.801844
KLF6	0.801855	-0.8046
GADD45B	0.892171	-0.8049
DUSP1	0.73185	-0.806142
HNRNPA1	0.836926	-0.806339
APOLD1	0.861557	-0.809814
VEGFA	0.883933	-0.81492
JUN	0.784958	-0.818134
TNFAIP3	0.891289	-0.819451
PNRC1	0.867699	-0.822513
ZFP36L2	0.743245	-0.829771
