# Supplementary material for: Identify the potential target of efferocytosis in knee osteoarthritis synovial tissue: a bioinformatics and machine learning-based study
Source: Front Immunol. 2025 Feb 27;16:1550794. doi: 10.3389/fimmu.2025.1550794 (PMC11903261; doi:10.3389/fimmu.2025.1550794)
Supplement: Supplementary file 4 [file Table4.xlsx]

## Sheet: Sheet1
Table S4. Results of three machine learning identification Hub genes
										CEBPB	PHACTR1	CX3CR1
										CX3CR1	TREM2	CEBPB
LASSO			SVM-RFE				RF			LIPA	CX3CR1	PTGS2
variable	lambda.min		FeatureName	FeatureID	AvgRank		ID	MeanDecreaseGini		NCF1	LIPA	PHACTR1
(Intercept)	-15.5529		PHACTR1	8	1.8		CX3CR1	5.58829		PHACTR1	CEBPB	TREM2
CEBPB	-4.75848		TREM2	7	3.2		CEBPB	5.47716		UCP2	UCP2	UCP2
CX3CR1	2.25605		CX3CR1	4	3.8		PTGS2	4.72098			PTGS2
LIPA	0.953326		LIPA	1	4.4		PHACTR1	4.33013
NCF1	-3.02643		CEBPB	3	4.6		TREM2	3.18204
PHACTR1	-10.6333		UCP2	2	5		UCP2	2.65184
PTGS2	0		PTGS2	6	5.2		LIPA	1.75973
TREM2	0		NCF1	5	8		NCF1	1.2722
UCP2	11.5417
*10-fold cross-validation			*5-fold cross-validation				Decision Tree: 100
seed: 2022			seed: 2024				seed: 2024
